# Supplementary material for: A real-world disproportionality analysis of Tivozanib data mining of the public version of FDA adverse event reporting system
Source: Front Pharmacol. 2024 Jun 13;15:1408135. doi: 10.3389/fphar.2024.1408135 (PMC11208458; doi:10.3389/fphar.2024.1408135)
Supplement: Supplementary file 1 [file Table1.xlsx]

## Sheet: Sheet 1
PT	a	b	c	d	ROR	RORL	RORU	PRR	XX	PRRL	PRRU	EBGM	EBGM05	IC	IC025	ROR(95%Cl)	PRR(x2)	EBGM(EBGM05)	IC(IC025)	soc_name_en
FATIGUE	325	4078	193130	14435174	5.96	5.32	6.67	5.59	1239.49	5.49	5.7	5.58	5.08	2.48	0.81	5.96 ( 5.32 - 6.67 )	5.59 ( 1239.49 )	5.58 ( 5.08 )	2.48 ( 0.81 )	GENERAL DISORDERS AND ADMINISTRATION SITE CONDITIONS
DIARRHOEA	190	4213	151709	14476595	4.3	3.72	4.98	4.16	460.44	4.02	4.3	4.16	3.68	2.06	0.39	4.3 ( 3.72 - 4.98 )	4.16 ( 460.44 )	4.16 ( 3.68 )	2.06 ( 0.39 )	GASTROINTESTINAL DISORDERS
NAUSEA	151	4252	160647	14467657	3.2	2.72	3.76	3.12	220.12	2.97	3.28	3.12	2.72	1.64	-0.02	3.2 ( 2.72 - 3.76 )	3.12 ( 220.12 )	3.12 ( 2.72 )	1.64 ( -0.02 )	GASTROINTESTINAL DISORDERS
BLOOD PRESSURE INCREASED	143	4260	38892	14589412	12.59	10.66	14.88	12.22	1471.09	12.05	12.38	12.17	10.59	3.61	1.94	12.59 ( 10.66 - 14.88 )	12.22 ( 1471.09 )	12.17 ( 10.59 )	3.61 ( 1.94 )	INVESTIGATIONS
DECREASED APPETITE	143	4260	53732	14574572	9.11	7.71	10.76	8.84	995.6	8.68	9	8.82	7.67	3.14	1.47	9.11 ( 7.71 - 10.76 )	8.84 ( 995.6 )	8.82 ( 7.67 )	3.14 ( 1.47 )	METABOLISM AND NUTRITION DISORDERS
DYSPHONIA	113	4290	13186	14615118	29.2	24.2	35.22	28.47	2972.5	28.29	28.65	28.24	24.14	4.82	3.15	29.2 ( 24.2 - 35.22 )	28.47 ( 2972.5 )	28.24 ( 24.14 )	4.82 ( 3.15 )	RESPIRATORY, THORACIC AND MEDIASTINAL DISORDERS
DISEASE PROGRESSION	109	4294	32125	14596179	11.53	9.53	13.95	11.27	1019.19	11.09	11.46	11.24	9.58	3.49	1.82	11.53 ( 9.53 - 13.95 )	11.27 ( 1019.19 )	11.24 ( 9.58 )	3.49 ( 1.82 )	GENERAL DISORDERS AND ADMINISTRATION SITE CONDITIONS
ASTHENIA	79	4324	78612	14549692	3.38	2.71	4.22	3.34	129.99	3.12	3.56	3.34	2.77	1.74	0.07	3.38 ( 2.71 - 4.22 )	3.34 ( 129.99 )	3.34 ( 2.77 )	1.74 ( 0.07 )	GENERAL DISORDERS AND ADMINISTRATION SITE CONDITIONS
DEATH	74	4329	197173	14431131	1.25	0.99	1.57	1.25	3.67	1.02	1.47	1.25	1.03	0.32	-1.35	1.25 ( 0.99 - 1.57 )	1.25 ( 3.67 )	1.25 ( 1.03 )	0.32 ( -1.35 )	GENERAL DISORDERS AND ADMINISTRATION SITE CONDITIONS
PAIN	73	4330	194048	14434256	1.25	1	1.58	1.25	3.69	1.02	1.48	1.25	1.03	0.32	-1.34	1.25 ( 1 - 1.58 )	1.25 ( 3.69 )	1.25 ( 1.03 )	0.32 ( -1.34 )	GENERAL DISORDERS AND ADMINISTRATION SITE CONDITIONS
VOMITING	65	4338	91504	14536800	2.38	1.86	3.04	2.36	51.23	2.12	2.6	2.36	1.92	1.24	-0.43	2.38 ( 1.86 - 3.04 )	2.36 ( 51.23 )	2.36 ( 1.92 )	1.24 ( -0.43 )	GASTROINTESTINAL DISORDERS
DYSPNOEA	56	4347	119319	14508985	1.57	1.2	2.04	1.56	11.32	1.3	1.82	1.56	1.25	0.64	-1.03	1.57 ( 1.2 - 2.04 )	1.56 ( 11.32 )	1.56 ( 1.25 )	0.64 ( -1.03 )	RESPIRATORY, THORACIC AND MEDIASTINAL DISORDERS
HYPERTENSION	55	4348	47802	14580502	3.86	2.96	5.03	3.82	114.88	3.56	4.09	3.82	3.06	1.93	0.27	3.86 ( 2.96 - 5.03 )	3.82 ( 114.88 )	3.82 ( 3.06 )	1.93 ( 0.27 )	VASCULAR DISORDERS
CONSTIPATION	51	4352	49910	14578394	3.42	2.6	4.51	3.39	86.37	3.12	3.67	3.39	2.69	1.76	0.1	3.42 ( 2.6 - 4.51 )	3.39 ( 86.37 )	3.39 ( 2.69 )	1.76 ( 0.1 )	GASTROINTESTINAL DISORDERS
WEIGHT DECREASED	47	4356	66390	14561914	2.37	1.78	3.16	2.35	36.67	2.07	2.64	2.35	1.85	1.23	-0.43	2.37 ( 1.78 - 3.16 )	2.35 ( 36.67 )	2.35 ( 1.85 )	1.23 ( -0.43 )	INVESTIGATIONS
HEADACHE	47	4356	131684	14496620	1.19	0.89	1.58	1.19	1.38	0.9	1.47	1.19	0.93	0.25	-1.42	1.19 ( 0.89 - 1.58 )	1.19 ( 1.38 )	1.19 ( 0.93 )	0.25 ( -1.42 )	NERVOUS SYSTEM DISORDERS
MALIGNANT NEOPLASM PROGRESSION	45	4358	25440	14602864	5.93	4.42	7.95	5.88	182.11	5.59	6.17	5.87	4.59	2.55	0.89	5.93 ( 4.42 - 7.95 )	5.88 ( 182.11 )	5.87 ( 4.59 )	2.55 ( 0.89 )	NEOPLASMS BENIGN, MALIGNANT AND UNSPECIFIED (INCL CYSTS AND POLYPS)
DIZZINESS	40	4363	99453	14528851	1.34	0.98	1.83	1.34	3.41	1.03	1.64	1.34	1.03	0.42	-1.25	1.34 ( 0.98 - 1.83 )	1.34 ( 3.41 )	1.34 ( 1.03 )	0.42 ( -1.25 )	NERVOUS SYSTEM DISORDERS
PRODUCT DOSE OMISSION ISSUE	38	4365	147283	14481021	0.86	0.62	1.18	0.86	0.91	0.54	1.17	0.86	0.66	-0.22	-1.89	0.86 ( 0.62 - 1.18 )	0.86 ( 0.91 )	0.86 ( 0.66 )	-0.22 ( -1.89 )	INJURY, POISONING AND PROCEDURAL COMPLICATIONS
DRUG INEFFECTIVE	38	4365	315595	14312709	0.39	0.29	0.54	0.4	34.94	0.08	0.72	0.4	0.31	-1.32	-2.99	0.39 ( 0.29 - 0.54 )	0.4 ( 34.94 )	0.4 ( 0.31 )	-1.32 ( -2.99 )	GENERAL DISORDERS AND ADMINISTRATION SITE CONDITIONS
THERAPY INTERRUPTED	37	4366	33346	14594958	3.71	2.68	5.13	3.69	72.52	3.37	4.01	3.68	2.81	1.88	0.21	3.71 ( 2.68 - 5.13 )	3.69 ( 72.52 )	3.68 ( 2.81 )	1.88 ( 0.21 )	SURGICAL AND MEDICAL PROCEDURES
PAIN IN EXTREMITY	34	4369	63469	14564835	1.79	1.27	2.5	1.78	11.66	1.44	2.11	1.78	1.34	0.83	-0.84	1.79 ( 1.27 - 2.5 )	1.78 ( 11.66 )	1.78 ( 1.34 )	0.83 ( -0.84 )	MUSCULOSKELETAL AND CONNECTIVE TISSUE DISORDERS
MALAISE	33	4370	84777	14543527	1.3	0.92	1.82	1.29	2.21	0.95	1.63	1.29	0.97	0.37	-1.3	1.3 ( 0.92 - 1.82 )	1.29 ( 2.21 )	1.29 ( 0.97 )	0.37 ( -1.3 )	GENERAL DISORDERS AND ADMINISTRATION SITE CONDITIONS
STOMATITIS	33	4370	14995	14613309	7.36	5.22	10.37	7.31	179.59	6.97	7.65	7.3	5.48	2.87	1.2	7.36 ( 5.22 - 10.37 )	7.31 ( 179.59 )	7.3 ( 5.48 )	2.87 ( 1.2 )	GASTROINTESTINAL DISORDERS
PALMAR-PLANTAR ERYTHRODYSAESTHESIA SYNDROME	33	4370	5605	14622699	19.7	13.97	27.78	19.56	578.01	19.22	19.9	19.45	14.59	4.28	2.61	19.7 ( 13.97 - 27.78 )	19.56 ( 578.01 )	19.45 ( 14.59 )	4.28 ( 2.61 )	SKIN AND SUBCUTANEOUS TISSUE DISORDERS
ABDOMINAL DISCOMFORT	32	4371	43035	14585269	2.48	1.75	3.51	2.47	28.07	2.13	2.82	2.47	1.85	1.3	-0.36	2.48 ( 1.75 - 3.51 )	2.47 ( 28.07 )	2.47 ( 1.85 )	1.3 ( -0.36 )	GASTROINTESTINAL DISORDERS
COUGH	32	4371	71200	14557104	1.5	1.06	2.12	1.49	5.24	1.15	1.84	1.49	1.12	0.58	-1.09	1.5 ( 1.06 - 2.12 )	1.49 ( 5.24 )	1.49 ( 1.12 )	0.58 ( -1.09 )	RESPIRATORY, THORACIC AND MEDIASTINAL DISORDERS
ABDOMINAL PAIN UPPER	31	4372	43071	14585233	2.4	1.69	3.42	2.39	25.15	2.04	2.74	2.39	1.78	1.26	-0.41	2.4 ( 1.69 - 3.42 )	2.39 ( 25.15 )	2.39 ( 1.78 )	1.26 ( -0.41 )	GASTROINTESTINAL DISORDERS
RASH	30	4373	99910	14528394	1	0.7	1.43	1	0	0.64	1.35	1	0.74	0	-1.67	1 ( 0.7 - 1.43 )	1 ( 0 )	1 ( 0.74 )	0 ( -1.67 )	SKIN AND SUBCUTANEOUS TISSUE DISORDERS
BACK PAIN	28	4375	50939	14577365	1.83	1.26	2.66	1.83	10.5	1.46	2.2	1.83	1.34	0.87	-0.8	1.83 ( 1.26 - 2.66 )	1.83 ( 10.5 )	1.83 ( 1.34 )	0.87 ( -0.8 )	MUSCULOSKELETAL AND CONNECTIVE TISSUE DISORDERS
CONFUSIONAL STATE	28	4375	30304	14598000	3.08	2.13	4.47	3.07	39.12	2.7	3.44	3.07	2.25	1.62	-0.05	3.08 ( 2.13 - 4.47 )	3.07 ( 39.12 )	3.07 ( 2.25 )	1.62 ( -0.05 )	PSYCHIATRIC DISORDERS
FEELING ABNORMAL	27	4376	49110	14579194	1.83	1.25	2.67	1.83	10.13	1.45	2.2	1.83	1.33	0.87	-0.8	1.83 ( 1.25 - 2.67 )	1.83 ( 10.13 )	1.83 ( 1.33 )	0.87 ( -0.8 )	GENERAL DISORDERS AND ADMINISTRATION SITE CONDITIONS
ARTHRALGIA	27	4376	111504	14516800	0.8	0.55	1.17	0.8	1.29	0.43	1.18	0.8	0.59	-0.31	-1.98	0.8 ( 0.55 - 1.17 )	0.8 ( 1.29 )	0.8 ( 0.59 )	-0.31 ( -1.98 )	MUSCULOSKELETAL AND CONNECTIVE TISSUE DISORDERS
OFF LABEL USE	27	4376	287606	14340698	0.31	0.21	0.45	0.31	41.81	-0.06	0.69	0.31	0.23	-1.68	-3.35	0.31 ( 0.21 - 0.45 )	0.31 ( 41.81 )	0.31 ( 0.23 )	-1.68 ( -3.35 )	INJURY, POISONING AND PROCEDURAL COMPLICATIONS
HOSPITALISATION	26	4377	40281	14588023	2.15	1.46	3.16	2.14	15.91	1.76	2.53	2.14	1.55	1.1	-0.57	2.15 ( 1.46 - 3.16 )	2.14 ( 15.91 )	2.14 ( 1.55 )	1.1 ( -0.57 )	SURGICAL AND MEDICAL PROCEDURES
SOMNOLENCE	26	4377	40011	14588293	2.17	1.47	3.18	2.16	16.21	1.78	2.54	2.16	1.56	1.11	-0.56	2.17 ( 1.47 - 3.18 )	2.16 ( 16.21 )	2.16 ( 1.56 )	1.11 ( -0.56 )	NERVOUS SYSTEM DISORDERS
ORAL PAIN	26	4377	4798	14623506	18.1	12.3	26.65	18	415.42	17.62	18.39	17.91	12.96	4.16	2.5	18.1 ( 12.3 - 26.65 )	18 ( 415.42 )	17.91 ( 12.96 )	4.16 ( 2.5 )	GASTROINTESTINAL DISORDERS
DEHYDRATION	23	4380	23722	14604582	3.23	2.15	4.87	3.22	35.25	2.81	3.63	3.22	2.28	1.69	0.02	3.23 ( 2.15 - 4.87 )	3.22 ( 35.25 )	3.22 ( 2.28 )	1.69 ( 0.02 )	METABOLISM AND NUTRITION DISORDERS
FALL	23	4380	70405	14557899	1.09	0.72	1.64	1.09	0.16	0.68	1.49	1.09	0.77	0.12	-1.55	1.09 ( 0.72 - 1.64 )	1.09 ( 0.16 )	1.09 ( 0.77 )	0.12 ( -1.55 )	INJURY, POISONING AND PROCEDURAL COMPLICATIONS
COVID-19	22	4381	132999	14495305	0.55	0.36	0.83	0.55	8.2	0.13	0.97	0.55	0.39	-0.86	-2.53	0.55 ( 0.36 - 0.83 )	0.55 ( 8.2 )	0.55 ( 0.39 )	-0.86 ( -2.53 )	INFECTIONS AND INFESTATIONS
GENERAL PHYSICAL HEALTH DETERIORATION	20	4383	27220	14601084	2.45	1.58	3.8	2.44	17.03	2	2.88	2.44	1.69	1.29	-0.38	2.45 ( 1.58 - 3.8 )	2.44 ( 17.03 )	2.44 ( 1.69 )	1.29 ( -0.38 )	GENERAL DISORDERS AND ADMINISTRATION SITE CONDITIONS
ADVERSE DRUG REACTION	20	4383	25101	14603203	2.65	1.71	4.12	2.65	20.52	2.21	3.08	2.65	1.83	1.4	-0.26	2.65 ( 1.71 - 4.12 )	2.65 ( 20.52 )	2.65 ( 1.83 )	1.4 ( -0.26 )	GENERAL DISORDERS AND ADMINISTRATION SITE CONDITIONS
ABDOMINAL PAIN	19	4384	48761	14579543	1.3	0.83	2.03	1.29	1.28	0.85	1.74	1.29	0.89	0.37	-1.29	1.3 ( 0.83 - 2.03 )	1.29 ( 1.28 )	1.29 ( 0.89 )	0.37 ( -1.29 )	GASTROINTESTINAL DISORDERS
PRURITUS	19	4384	86448	14541856	0.73	0.46	1.14	0.73	1.9	0.28	1.18	0.73	0.5	-0.45	-2.12	0.73 ( 0.46 - 1.14 )	0.73 ( 1.9 )	0.73 ( 0.5 )	-0.45 ( -2.12 )	SKIN AND SUBCUTANEOUS TISSUE DISORDERS
GAIT DISTURBANCE	19	4384	41796	14586508	1.51	0.96	2.37	1.51	3.28	1.06	1.96	1.51	1.04	0.59	-1.07	1.51 ( 0.96 - 2.37 )	1.51 ( 3.28 )	1.51 ( 1.04 )	0.59 ( -1.07 )	GENERAL DISORDERS AND ADMINISTRATION SITE CONDITIONS
ILL-DEFINED DISORDER	19	4384	26433	14601871	2.39	1.53	3.76	2.39	15.35	1.94	2.84	2.39	1.64	1.26	-0.41	2.39 ( 1.53 - 3.76 )	2.39 ( 15.35 )	2.39 ( 1.64 )	1.26 ( -0.41 )	GENERAL DISORDERS AND ADMINISTRATION SITE CONDITIONS
URINARY TRACT INFECTION	18	4385	41288	14587016	1.45	0.91	2.3	1.45	2.5	0.99	1.91	1.45	0.98	0.53	-1.13	1.45 ( 0.91 - 2.3 )	1.45 ( 2.5 )	1.45 ( 0.98 )	0.53 ( -1.13 )	INFECTIONS AND INFESTATIONS
PLEURAL EFFUSION	18	4385	11173	14617131	5.37	3.38	8.53	5.35	63.65	4.89	5.81	5.35	3.63	2.42	0.75	5.37 ( 3.38 - 8.53 )	5.35 ( 63.65 )	5.35 ( 3.63 )	2.42 ( 0.75 )	RESPIRATORY, THORACIC AND MEDIASTINAL DISORDERS
BLISTER	18	4385	12692	14615612	4.73	2.97	7.51	4.71	52.6	4.25	5.17	4.71	3.19	2.23	0.57	4.73 ( 2.97 - 7.51 )	4.71 ( 52.6 )	4.71 ( 3.19 )	2.23 ( 0.57 )	SKIN AND SUBCUTANEOUS TISSUE DISORDERS
MUSCLE SPASMS	18	4385	35678	14592626	1.68	1.06	2.67	1.68	4.92	1.22	2.14	1.68	1.14	0.74	-0.92	1.68 ( 1.06 - 2.67 )	1.68 ( 4.92 )	1.68 ( 1.14 )	0.74 ( -0.92 )	MUSCULOSKELETAL AND CONNECTIVE TISSUE DISORDERS
MYALGIA	17	4386	30922	14597382	1.83	1.14	2.95	1.83	6.37	1.35	2.3	1.83	1.23	0.87	-0.8	1.83 ( 1.14 - 2.95 )	1.83 ( 6.37 )	1.83 ( 1.23 )	0.87 ( -0.8 )	MUSCULOSKELETAL AND CONNECTIVE TISSUE DISORDERS
PNEUMONIA	16	4387	67953	14560351	0.78	0.48	1.28	0.78	0.97	0.29	1.27	0.78	0.52	-0.35	-2.02	0.78 ( 0.48 - 1.28 )	0.78 ( 0.97 )	0.78 ( 0.52 )	-0.35 ( -2.02 )	INFECTIONS AND INFESTATIONS
DRY MOUTH	15	4388	15380	14612924	3.25	1.96	5.39	3.24	23.24	2.73	3.75	3.24	2.12	1.7	0.03	3.25 ( 1.96 - 5.39 )	3.24 ( 23.24 )	3.24 ( 2.12 )	1.7 ( 0.03 )	GASTROINTESTINAL DISORDERS
DRY SKIN	15	4388	27924	14600380	1.79	1.08	2.97	1.78	5.18	1.28	2.29	1.78	1.17	0.84	-0.83	1.79 ( 1.08 - 2.97 )	1.78 ( 5.18 )	1.78 ( 1.17 )	0.84 ( -0.83 )	SKIN AND SUBCUTANEOUS TISSUE DISORDERS
APHONIA	15	4388	3315	14624989	15.08	9.07	25.07	15.03	195.66	14.53	15.54	14.97	9.79	3.9	2.24	15.08 ( 9.07 - 25.07 )	15.03 ( 195.66 )	14.97 ( 9.79 )	3.9 ( 2.24 )	RESPIRATORY, THORACIC AND MEDIASTINAL DISORDERS
INTENTIONAL DOSE OMISSION	15	4388	9553	14618751	5.23	3.15	8.69	5.22	51.08	4.71	5.72	5.21	3.41	2.38	0.71	5.23 ( 3.15 - 8.69 )	5.22 ( 51.08 )	5.21 ( 3.41 )	2.38 ( 0.71 )	INJURY, POISONING AND PROCEDURAL COMPLICATIONS
BLOOD PRESSURE ABNORMAL	14	4389	5296	14623008	8.81	5.21	14.89	8.78	96.33	8.26	9.31	8.76	5.65	3.13	1.46	8.81 ( 5.21 - 14.89 )	8.78 ( 96.33 )	8.76 ( 5.65 )	3.13 ( 1.46 )	INVESTIGATIONS
DYSPEPSIA	14	4389	19514	14608790	2.39	1.41	4.04	2.38	11.25	1.86	2.91	2.38	1.54	1.25	-0.41	2.39 ( 1.41 - 4.04 )	2.38 ( 11.25 )	2.38 ( 1.54 )	1.25 ( -0.41 )	GASTROINTESTINAL DISORDERS
PARAESTHESIA	14	4389	32503	14595801	1.43	0.85	2.42	1.43	1.82	0.91	1.95	1.43	0.92	0.52	-1.15	1.43 ( 0.85 - 2.42 )	1.43 ( 1.82 )	1.43 ( 0.92 )	0.52 ( -1.15 )	NERVOUS SYSTEM DISORDERS
PERIPHERAL SWELLING	13	4390	45558	14582746	0.95	0.55	1.63	0.95	0.04	0.41	1.49	0.95	0.6	-0.08	-1.74	0.95 ( 0.55 - 1.63 )	0.95 ( 0.04 )	0.95 ( 0.6 )	-0.08 ( -1.74 )	GENERAL DISORDERS AND ADMINISTRATION SITE CONDITIONS
HAEMOGLOBIN DECREASED	13	4390	20857	14607447	2.07	1.2	3.58	2.07	7.2	1.53	2.61	2.07	1.31	1.05	-0.62	2.07 ( 1.2 - 3.58 )	2.07 ( 7.2 )	2.07 ( 1.31 )	1.05 ( -0.62 )	INVESTIGATIONS
PROTEINURIA	13	4390	4598	14623706	9.42	5.46	16.25	9.39	97.25	8.85	9.94	9.37	5.94	3.23	1.56	9.42 ( 5.46 - 16.25 )	9.39 ( 97.25 )	9.37 ( 5.94 )	3.23 ( 1.56 )	RENAL AND URINARY DISORDERS
HYPERSOMNIA	13	4390	6115	14622189	7.08	4.11	12.21	7.06	67.54	6.52	7.61	7.05	4.47	2.82	1.15	7.08 ( 4.11 - 12.21 )	7.06 ( 67.54 )	7.05 ( 4.47 )	2.82 ( 1.15 )	NERVOUS SYSTEM DISORDERS
THYROID DISORDER	12	4391	3714	14624590	10.76	6.1	18.98	10.73	105.62	10.17	11.3	10.7	6.66	3.42	1.75	10.76 ( 6.1 - 18.98 )	10.73 ( 105.62 )	10.7 ( 6.66 )	3.42 ( 1.75 )	ENDOCRINE DISORDERS
MEMORY IMPAIRMENT	11	4392	31858	14596446	1.15	0.63	2.07	1.15	0.21	0.56	1.74	1.15	0.7	0.2	-1.47	1.15 ( 0.63 - 2.07 )	1.15 ( 0.21 )	1.15 ( 0.7 )	0.2 ( -1.47 )	NERVOUS SYSTEM DISORDERS
OROPHARYNGEAL PAIN	11	4392	23313	14604991	1.57	0.87	2.84	1.57	2.26	0.98	2.16	1.57	0.96	0.65	-1.02	1.57 ( 0.87 - 2.84 )	1.57 ( 2.26 )	1.57 ( 0.96 )	0.65 ( -1.02 )	RESPIRATORY, THORACIC AND MEDIASTINAL DISORDERS
FLATULENCE	11	4392	11363	14616941	3.22	1.78	5.82	3.22	16.8	2.63	3.81	3.21	1.96	1.68	0.02	3.22 ( 1.78 - 5.82 )	3.22 ( 16.8 )	3.21 ( 1.96 )	1.68 ( 0.02 )	GASTROINTESTINAL DISORDERS
LETHARGY	11	4392	9755	14618549	3.75	2.08	6.78	3.75	22.14	3.16	4.34	3.74	2.28	1.9	0.24	3.75 ( 2.08 - 6.78 )	3.75 ( 22.14 )	3.74 ( 2.28 )	1.9 ( 0.24 )	NERVOUS SYSTEM DISORDERS
INFECTION	11	4392	35779	14592525	1.02	0.57	1.85	1.02	0	0.43	1.61	1.02	0.62	0.03	-1.64	1.02 ( 0.57 - 1.85 )	1.02 ( 0 )	1.02 ( 0.62 )	0.03 ( -1.64 )	INFECTIONS AND INFESTATIONS
TASTE DISORDER	11	4392	9178	14619126	3.99	2.21	7.21	3.98	24.55	3.39	4.57	3.98	2.42	1.99	0.33	3.99 ( 2.21 - 7.21 )	3.98 ( 24.55 )	3.98 ( 2.42 )	1.99 ( 0.33 )	NERVOUS SYSTEM DISORDERS
HYPOTENSION	11	4392	42310	14585994	0.86	0.48	1.56	0.86	0.24	0.27	1.45	0.86	0.53	-0.21	-1.88	0.86 ( 0.48 - 1.56 )	0.86 ( 0.24 )	0.86 ( 0.53 )	-0.21 ( -1.88 )	VASCULAR DISORDERS
MUSCULAR WEAKNESS	10	4393	21775	14606529	1.53	0.82	2.84	1.53	1.81	0.91	2.15	1.53	0.91	0.61	-1.06	1.53 ( 0.82 - 2.84 )	1.53 ( 1.81 )	1.53 ( 0.91 )	0.61 ( -1.06 )	MUSCULOSKELETAL AND CONNECTIVE TISSUE DISORDERS
EPISTAXIS	10	4393	13820	14614484	2.41	1.29	4.48	2.4	8.2	1.78	3.02	2.4	1.43	1.26	-0.4	2.41 ( 1.29 - 4.48 )	2.4 ( 8.2 )	2.4 ( 1.43 )	1.26 ( -0.4 )	RESPIRATORY, THORACIC AND MEDIASTINAL DISORDERS
SEIZURE	10	4393	31244	14597060	1.06	0.57	1.98	1.06	0.04	0.44	1.68	1.06	0.63	0.09	-1.58	1.06 ( 0.57 - 1.98 )	1.06 ( 0.04 )	1.06 ( 0.63 )	0.09 ( -1.58 )	NERVOUS SYSTEM DISORDERS
DISCONTINUED PRODUCT ADMINISTERED	10	4393	147	14628157	226.52	119.3	430.12	226.01	2097.48	225.37	226.65	211.68	123.78	7.73	6.04	226.52 ( 119.3 - 430.12 )	226.01 ( 2097.48 )	211.68 ( 123.78 )	7.73 ( 6.04 )	INJURY, POISONING AND PROCEDURAL COMPLICATIONS
NASOPHARYNGITIS	10	4393	44695	14583609	0.74	0.4	1.38	0.74	0.89	0.12	1.36	0.74	0.44	-0.43	-2.09	0.74 ( 0.4 - 1.38 )	0.74 ( 0.89 )	0.74 ( 0.44 )	-0.43 ( -2.09 )	INFECTIONS AND INFESTATIONS
DYSPHAGIA	10	4393	18793	14609511	1.77	0.95	3.29	1.77	3.34	1.15	2.39	1.77	1.05	0.82	-0.84	1.77 ( 0.95 - 3.29 )	1.77 ( 3.34 )	1.77 ( 1.05 )	0.82 ( -0.84 )	GASTROINTESTINAL DISORDERS
PRODUCT DOSE OMISSION IN ERROR	10	4393	12129	14616175	2.74	1.47	5.1	2.74	11.04	2.12	3.36	2.74	1.63	1.45	-0.21	2.74 ( 1.47 - 5.1 )	2.74 ( 11.04 )	2.74 ( 1.63 )	1.45 ( -0.21 )	INJURY, POISONING AND PROCEDURAL COMPLICATIONS
BLOOD GLUCOSE INCREASED	9	4394	31744	14596560	0.94	0.49	1.81	0.94	0.03	0.29	1.59	0.94	0.54	-0.09	-1.75	0.94 ( 0.49 - 1.81 )	0.94 ( 0.03 )	0.94 ( 0.54 )	-0.09 ( -1.75 )	INVESTIGATIONS
CHILLS	9	4394	27152	14601152	1.1	0.57	2.12	1.1	0.08	0.45	1.75	1.1	0.64	0.14	-1.53	1.1 ( 0.57 - 2.12 )	1.1 ( 0.08 )	1.1 ( 0.64 )	0.14 ( -1.53 )	GENERAL DISORDERS AND ADMINISTRATION SITE CONDITIONS
PRODUCT USE IN UNAPPROVED INDICATION	9	4394	79889	14548415	0.37	0.19	0.72	0.37	9.47	-0.28	1.03	0.37	0.22	-1.42	-3.08	0.37 ( 0.19 - 0.72 )	0.37 ( 9.47 )	0.37 ( 0.22 )	-1.42 ( -3.08 )	INJURY, POISONING AND PROCEDURAL COMPLICATIONS
HYPERHIDROSIS	9	4394	24696	14603608	1.21	0.63	2.33	1.21	0.33	0.56	1.86	1.21	0.7	0.28	-1.39	1.21 ( 0.63 - 2.33 )	1.21 ( 0.33 )	1.21 ( 0.7 )	0.28 ( -1.39 )	SKIN AND SUBCUTANEOUS TISSUE DISORDERS
TREMOR	9	4394	30113	14598191	0.99	0.52	1.91	0.99	0	0.34	1.65	0.99	0.57	-0.01	-1.68	0.99 ( 0.52 - 1.91 )	0.99 ( 0 )	0.99 ( 0.57 )	-0.01 ( -1.68 )	NERVOUS SYSTEM DISORDERS
METASTASES TO LIVER	9	4394	4026	14624278	7.44	3.87	14.32	7.43	49.96	6.77	8.08	7.41	4.29	2.89	1.22	7.44 ( 3.87 - 14.32 )	7.43 ( 49.96 )	7.41 ( 4.29 )	2.89 ( 1.22 )	NEOPLASMS BENIGN, MALIGNANT AND UNSPECIFIED (INCL CYSTS AND POLYPS)
CHEST PAIN	9	4394	32025	14596279	0.93	0.49	1.8	0.93	0.04	0.28	1.59	0.93	0.54	-0.1	-1.77	0.93 ( 0.49 - 1.8 )	0.93 ( 0.04 )	0.93 ( 0.54 )	-0.1 ( -1.77 )	GENERAL DISORDERS AND ADMINISTRATION SITE CONDITIONS
DYSPNOEA EXERTIONAL	9	4394	9217	14619087	3.25	1.69	6.25	3.24	13.97	2.59	3.9	3.24	1.88	1.7	0.03	3.25 ( 1.69 - 6.25 )	3.24 ( 13.97 )	3.24 ( 1.88 )	1.7 ( 0.03 )	RESPIRATORY, THORACIC AND MEDIASTINAL DISORDERS
ALOPECIA	9	4394	42351	14585953	0.71	0.37	1.36	0.71	1.1	0.05	1.36	0.71	0.41	-0.5	-2.17	0.71 ( 0.37 - 1.36 )	0.71 ( 1.1 )	0.71 ( 0.41 )	-0.5 ( -2.17 )	SKIN AND SUBCUTANEOUS TISSUE DISORDERS
HAEMOPTYSIS	9	4394	4772	14623532	6.28	3.26	12.08	6.27	39.77	5.61	6.92	6.26	3.62	2.65	0.98	6.28 ( 3.26 - 12.08 )	6.27 ( 39.77 )	6.26 ( 3.62 )	2.65 ( 0.98 )	RESPIRATORY, THORACIC AND MEDIASTINAL DISORDERS
DYSSTASIA	9	4394	6715	14621589	4.46	2.32	8.58	4.45	24.08	3.8	5.11	4.45	2.57	2.15	0.49	4.46 ( 2.32 - 8.58 )	4.45 ( 24.08 )	4.45 ( 2.57 )	2.15 ( 0.49 )	NERVOUS SYSTEM DISORDERS
GASTROOESOPHAGEAL REFLUX DISEASE	9	4394	16240	14612064	1.84	0.96	3.54	1.84	3.46	1.19	2.49	1.84	1.06	0.88	-0.79	1.84 ( 0.96 - 3.54 )	1.84 ( 3.46 )	1.84 ( 1.06 )	0.88 ( -0.79 )	GASTROINTESTINAL DISORDERS
NEOPLASM PROGRESSION	8	4395	12522	14615782	2.12	1.06	4.25	2.12	4.75	1.43	2.82	2.12	1.19	1.09	-0.58	2.12 ( 1.06 - 4.25 )	2.12 ( 4.75 )	2.12 ( 1.19 )	1.09 ( -0.58 )	NEOPLASMS BENIGN, MALIGNANT AND UNSPECIFIED (INCL CYSTS AND POLYPS)
HYPOTHYROIDISM	8	4395	8101	14620203	3.29	1.64	6.58	3.28	12.68	2.59	3.97	3.28	1.83	1.71	0.05	3.29 ( 1.64 - 6.58 )	3.28 ( 12.68 )	3.28 ( 1.83 )	1.71 ( 0.05 )	ENDOCRINE DISORDERS
HYPONATRAEMIA	8	4395	10356	14617948	2.57	1.28	5.14	2.57	7.65	1.87	3.26	2.57	1.44	1.36	-0.31	2.57 ( 1.28 - 5.14 )	2.57 ( 7.65 )	2.57 ( 1.44 )	1.36 ( -0.31 )	METABOLISM AND NUTRITION DISORDERS
SEPSIS	8	4395	22129	14606175	1.2	0.6	2.4	1.2	0.27	0.51	1.89	1.2	0.67	0.26	-1.4	1.2 ( 0.6 - 2.4 )	1.2 ( 0.27 )	1.2 ( 0.67 )	0.26 ( -1.4 )	INFECTIONS AND INFESTATIONS
ERYTHEMA	8	4395	40326	14587978	0.66	0.33	1.32	0.66	1.41	-0.03	1.35	0.66	0.37	-0.6	-2.27	0.66 ( 0.33 - 1.32 )	0.66 ( 1.41 )	0.66 ( 0.37 )	-0.6 ( -2.27 )	SKIN AND SUBCUTANEOUS TISSUE DISORDERS
HOSPICE CARE	8	4395	3498	14624806	7.61	3.8	15.24	7.6	45.75	6.91	8.29	7.58	4.24	2.92	1.26	7.61 ( 3.8 - 15.24 )	7.6 ( 45.75 )	7.58 ( 4.24 )	2.92 ( 1.26 )	SURGICAL AND MEDICAL PROCEDURES
INSOMNIA	8	4395	50269	14578035	0.53	0.26	1.06	0.53	3.37	-0.16	1.22	0.53	0.3	-0.92	-2.59	0.53 ( 0.26 - 1.06 )	0.53 ( 3.37 )	0.53 ( 0.3 )	-0.92 ( -2.59 )	PSYCHIATRIC DISORDERS
HYPOAESTHESIA	8	4395	30528	14597776	0.87	0.43	1.74	0.87	0.15	0.18	1.56	0.87	0.49	-0.2	-1.87	0.87 ( 0.43 - 1.74 )	0.87 ( 0.15 )	0.87 ( 0.49 )	-0.2 ( -1.87 )	NERVOUS SYSTEM DISORDERS
HYPERKERATOSIS	8	4395	1183	14627121	22.51	11.22	45.14	22.47	163.01	21.77	23.16	22.32	12.47	4.48	2.81	22.51 ( 11.22 - 45.14 )	22.47 ( 163.01 )	22.32 ( 12.47 )	4.48 ( 2.81 )	SKIN AND SUBCUTANEOUS TISSUE DISORDERS
METASTASES TO LUNG	8	4395	2616	14625688	10.18	5.08	20.38	10.16	65.88	9.47	10.85	10.13	5.67	3.34	1.67	10.18 ( 5.08 - 20.38 )	10.16 ( 65.88 )	10.13 ( 5.67 )	3.34 ( 1.67 )	NEOPLASMS BENIGN, MALIGNANT AND UNSPECIFIED (INCL CYSTS AND POLYPS)
PYREXIA	8	4395	77911	14550393	0.34	0.17	0.68	0.34	10.23	-0.35	1.03	0.34	0.19	-1.55	-3.22	0.34 ( 0.17 - 0.68 )	0.34 ( 10.23 )	0.34 ( 0.19 )	-1.55 ( -3.22 )	GENERAL DISORDERS AND ADMINISTRATION SITE CONDITIONS
OEDEMA PERIPHERAL	8	4395	17606	14610698	1.51	0.75	3.02	1.51	1.38	0.82	2.2	1.51	0.84	0.59	-1.07	1.51 ( 0.75 - 3.02 )	1.51 ( 1.38 )	1.51 ( 0.84 )	0.59 ( -1.07 )	GENERAL DISORDERS AND ADMINISTRATION SITE CONDITIONS
CEREBROVASCULAR ACCIDENT	8	4395	26606	14601698	1	0.5	2	1	0	0.31	1.69	1	0.56	0	-1.67	1 ( 0.5 - 2 )	1 ( 0 )	1 ( 0.56 )	0 ( -1.67 )	NERVOUS SYSTEM DISORDERS
BLOOD POTASSIUM DECREASED	7	4396	6147	14622157	3.79	1.8	7.95	3.78	14.32	3.04	4.52	3.78	2.03	1.92	0.25	3.79 ( 1.8 - 7.95 )	3.78 ( 14.32 )	3.78 ( 2.03 )	1.92 ( 0.25 )	INVESTIGATIONS
APHASIA	7	4396	5674	14622630	4.1	1.95	8.62	4.1	16.39	3.36	4.84	4.09	2.2	2.03	0.37	4.1 ( 1.95 - 8.62 )	4.1 ( 16.39 )	4.09 ( 2.2 )	2.03 ( 0.37 )	NERVOUS SYSTEM DISORDERS
POSTERIOR REVERSIBLE ENCEPHALOPATHY SYNDROME	7	4396	2106	14626198	11.06	5.26	23.24	11.04	63.73	10.3	11.78	11.01	5.91	3.46	1.79	11.06 ( 5.26 - 23.24 )	11.04 ( 63.73 )	11.01 ( 5.91 )	3.46 ( 1.79 )	NERVOUS SYSTEM DISORDERS
ILLNESS	7	4396	53145	14575159	0.44	0.21	0.92	0.44	5.08	-0.3	1.18	0.44	0.24	-1.19	-2.86	0.44 ( 0.21 - 0.92 )	0.44 ( 5.08 )	0.44 ( 0.24 )	-1.19 ( -2.86 )	GENERAL DISORDERS AND ADMINISTRATION SITE CONDITIONS
SKIN ULCER	7	4396	5516	14622788	4.22	2.01	8.86	4.22	17.16	3.48	4.96	4.21	2.26	2.07	0.41	4.22 ( 2.01 - 8.86 )	4.22 ( 17.16 )	4.21 ( 2.26 )	2.07 ( 0.41 )	SKIN AND SUBCUTANEOUS TISSUE DISORDERS
RENAL CELL CARCINOMA	7	4396	810	14627494	28.76	13.66	60.55	28.71	185.63	27.97	29.46	28.47	15.27	4.83	3.16	28.76 ( 13.66 - 60.55 )	28.71 ( 185.63 )	28.47 ( 15.27 )	4.83 ( 3.16 )	NEOPLASMS BENIGN, MALIGNANT AND UNSPECIFIED (INCL CYSTS AND POLYPS)
HAEMATURIA	7	4396	5677	14622627	4.1	1.95	8.61	4.1	16.37	3.36	4.84	4.09	2.2	2.03	0.37	4.1 ( 1.95 - 8.61 )	4.1 ( 16.37 )	4.09 ( 2.2 )	2.03 ( 0.37 )	RENAL AND URINARY DISORDERS
ABDOMINAL DISTENSION	7	4396	21123	14607181	1.1	0.52	2.31	1.1	0.06	0.36	1.84	1.1	0.59	0.14	-1.53	1.1 ( 0.52 - 2.31 )	1.1 ( 0.06 )	1.1 ( 0.59 )	0.14 ( -1.53 )	GASTROINTESTINAL DISORDERS
BLOOD CREATININE INCREASED	7	4396	13535	14614769	1.72	0.82	3.61	1.72	2.1	0.98	2.46	1.72	0.92	0.78	-0.89	1.72 ( 0.82 - 3.61 )	1.72 ( 2.1 )	1.72 ( 0.92 )	0.78 ( -0.89 )	INVESTIGATIONS
BALANCE DISORDER	7	4396	17592	14610712	1.32	0.63	2.78	1.32	0.55	0.58	2.06	1.32	0.71	0.4	-1.26	1.32 ( 0.63 - 2.78 )	1.32 ( 0.55 )	1.32 ( 0.71 )	0.4 ( -1.26 )	NERVOUS SYSTEM DISORDERS
RENAL CANCER METASTATIC	7	4396	125	14628179	186.35	86.99	399.2	186.05	1220.09	185.29	186.81	176.24	93.17	7.46	5.78	186.35 ( 86.99 - 399.2 )	186.05 ( 1220.09 )	176.24 ( 93.17 )	7.46 ( 5.78 )	NEOPLASMS BENIGN, MALIGNANT AND UNSPECIFIED (INCL CYSTS AND POLYPS)
EATING DISORDER	7	4396	5064	14623240	4.6	2.19	9.66	4.59	19.65	3.85	5.33	4.59	2.47	2.2	0.53	4.6 ( 2.19 - 9.66 )	4.59 ( 19.65 )	4.59 ( 2.47 )	2.2 ( 0.53 )	PSYCHIATRIC DISORDERS
METASTASES TO BONE	7	4396	4337	14623967	5.37	2.56	11.28	5.36	24.81	4.62	6.1	5.36	2.88	2.42	0.75	5.37 ( 2.56 - 11.28 )	5.36 ( 24.81 )	5.36 ( 2.88 )	2.42 ( 0.75 )	NEOPLASMS BENIGN, MALIGNANT AND UNSPECIFIED (INCL CYSTS AND POLYPS)
DRUG INTOLERANCE	7	4396	28001	14600303	0.83	0.4	1.74	0.83	0.24	0.09	1.57	0.83	0.45	-0.27	-1.93	0.83 ( 0.4 - 1.74 )	0.83 ( 0.24 )	0.83 ( 0.45 )	-0.27 ( -1.93 )	GENERAL DISORDERS AND ADMINISTRATION SITE CONDITIONS
LOSS OF PERSONAL INDEPENDENCE IN DAILY ACTIVITIES	7	4396	20697	14607607	1.12	0.54	2.36	1.12	0.1	0.38	1.86	1.12	0.6	0.17	-1.5	1.12 ( 0.54 - 2.36 )	1.12 ( 0.1 )	1.12 ( 0.6 )	0.17 ( -1.5 )	SOCIAL CIRCUMSTANCES
BLOOD GLUCOSE DECREASED	6	4397	7451	14620853	2.68	1.2	5.97	2.68	6.29	1.88	3.48	2.67	1.37	1.42	-0.25	2.68 ( 1.2 - 5.97 )	2.68 ( 6.29 )	2.67 ( 1.37 )	1.42 ( -0.25 )	INVESTIGATIONS
ANXIETY	6	4397	61970	14566334	0.32	0.14	0.71	0.32	8.62	-0.48	1.12	0.32	0.16	-1.64	-3.3	0.32 ( 0.14 - 0.71 )	0.32 ( 8.62 )	0.32 ( 0.16 )	-1.64 ( -3.3 )	PSYCHIATRIC DISORDERS
BLOOD PRESSURE DECREASED	6	4397	14086	14614218	1.42	0.64	3.15	1.42	0.73	0.62	2.21	1.41	0.72	0.5	-1.17	1.42 ( 0.64 - 3.15 )	1.42 ( 0.73 )	1.41 ( 0.72 )	0.5 ( -1.17 )	INVESTIGATIONS
PULMONARY OEDEMA	6	4397	8523	14619781	2.34	1.05	5.21	2.34	4.6	1.54	3.14	2.34	1.2	1.23	-0.44	2.34 ( 1.05 - 5.21 )	2.34 ( 4.6 )	2.34 ( 1.2 )	1.23 ( -0.44 )	RESPIRATORY, THORACIC AND MEDIASTINAL DISORDERS
JOINT SWELLING	6	4397	34681	14593623	0.57	0.26	1.28	0.57	1.89	-0.22	1.37	0.57	0.29	-0.8	-2.47	0.57 ( 0.26 - 1.28 )	0.57 ( 1.89 )	0.57 ( 0.29 )	-0.8 ( -2.47 )	MUSCULOSKELETAL AND CONNECTIVE TISSUE DISORDERS
HALLUCINATION	6	4397	16773	14611531	1.19	0.53	2.65	1.19	0.18	0.39	1.99	1.19	0.61	0.25	-1.42	1.19 ( 0.53 - 2.65 )	1.19 ( 0.18 )	1.19 ( 0.61 )	0.25 ( -1.42 )	PSYCHIATRIC DISORDERS
LIMB INJURY	6	4397	7885	14620419	2.53	1.14	5.64	2.53	5.54	1.73	3.33	2.53	1.29	1.34	-0.33	2.53 ( 1.14 - 5.64 )	2.53 ( 5.54 )	2.53 ( 1.29 )	1.34 ( -0.33 )	INJURY, POISONING AND PROCEDURAL COMPLICATIONS
DEPRESSION	6	4397	40339	14587965	0.49	0.22	1.1	0.49	3.11	-0.31	1.29	0.49	0.25	-1.02	-2.68	0.49 ( 0.22 - 1.1 )	0.49 ( 3.11 )	0.49 ( 0.25 )	-1.02 ( -2.68 )	PSYCHIATRIC DISORDERS
FLANK PAIN	6	4397	2013	14626291	9.91	4.45	22.11	9.9	47.89	9.1	10.7	9.88	5.05	3.3	1.64	9.91 ( 4.45 - 22.11 )	9.9 ( 47.89 )	9.88 ( 5.05 )	3.3 ( 1.64 )	MUSCULOSKELETAL AND CONNECTIVE TISSUE DISORDERS
ACCIDENTAL OVERDOSE	6	4397	6094	14622210	3.27	1.47	7.29	3.27	9.46	2.47	4.07	3.27	1.67	1.71	0.04	3.27 ( 1.47 - 7.29 )	3.27 ( 9.46 )	3.27 ( 1.67 )	1.71 ( 0.04 )	INJURY, POISONING AND PROCEDURAL COMPLICATIONS
LABORATORY TEST ABNORMAL	6	4397	6621	14621683	3.01	1.35	6.71	3.01	8.05	2.21	3.81	3.01	1.54	1.59	-0.08	3.01 ( 1.35 - 6.71 )	3.01 ( 8.05 )	3.01 ( 1.54 )	1.59 ( -0.08 )	INVESTIGATIONS
ANAL INCONTINENCE	6	4397	2767	14625537	7.21	3.24	16.08	7.2	31.99	6.4	8	7.19	3.68	2.85	1.18	7.21 ( 3.24 - 16.08 )	7.2 ( 31.99 )	7.19 ( 3.68 )	2.85 ( 1.18 )	GASTROINTESTINAL DISORDERS
SKIN EXFOLIATION	6	4397	17472	14610832	1.14	0.51	2.54	1.14	0.1	0.34	1.94	1.14	0.58	0.19	-1.48	1.14 ( 0.51 - 2.54 )	1.14 ( 0.1 )	1.14 ( 0.58 )	0.19 ( -1.48 )	SKIN AND SUBCUTANEOUS TISSUE DISORDERS
NIGHT SWEATS	5	4398	6827	14621477	2.43	1.01	5.85	2.43	4.22	1.56	3.31	2.43	1.17	1.28	-0.38	2.43 ( 1.01 - 5.85 )	2.43 ( 4.22 )	2.43 ( 1.17 )	1.28 ( -0.38 )	SKIN AND SUBCUTANEOUS TISSUE DISORDERS
MUSCULOSKELETAL STIFFNESS	5	4398	23647	14604657	0.7	0.29	1.69	0.7	0.63	-0.17	1.58	0.7	0.34	-0.51	-2.18	0.7 ( 0.29 - 1.69 )	0.7 ( 0.63 )	0.7 ( 0.34 )	-0.51 ( -2.18 )	MUSCULOSKELETAL AND CONNECTIVE TISSUE DISORDERS
AMNESIA	5	4398	11409	14616895	1.46	0.61	3.5	1.46	0.71	0.58	2.33	1.46	0.7	0.54	-1.12	1.46 ( 0.61 - 3.5 )	1.46 ( 0.71 )	1.46 ( 0.7 )	0.54 ( -1.12 )	NERVOUS SYSTEM DISORDERS
DYSARTHRIA	5	4398	6362	14621942	2.61	1.09	6.28	2.61	4.97	1.73	3.49	2.61	1.25	1.38	-0.28	2.61 ( 1.09 - 6.28 )	2.61 ( 4.97 )	2.61 ( 1.25 )	1.38 ( -0.28 )	NERVOUS SYSTEM DISORDERS
ODYNOPHAGIA	5	4398	1206	14627098	13.79	5.73	33.21	13.77	58.99	12.9	14.65	13.72	6.58	3.78	2.11	13.79 ( 5.73 - 33.21 )	13.77 ( 58.99 )	13.72 ( 6.58 )	3.78 ( 2.11 )	GASTROINTESTINAL DISORDERS
PRODUCT ADMINISTRATION INTERRUPTED	5	4398	4664	14623640	3.56	1.48	8.57	3.56	9.21	2.69	4.44	3.56	1.71	1.83	0.16	3.56 ( 1.48 - 8.57 )	3.56 ( 9.21 )	3.56 ( 1.71 )	1.83 ( 0.16 )	INJURY, POISONING AND PROCEDURAL COMPLICATIONS
MENTAL IMPAIRMENT	5	4398	4674	14623630	3.56	1.48	8.55	3.55	9.17	2.68	4.43	3.55	1.7	1.83	0.16	3.56 ( 1.48 - 8.55 )	3.55 ( 9.17 )	3.55 ( 1.7 )	1.83 ( 0.16 )	NERVOUS SYSTEM DISORDERS
MENTAL STATUS CHANGES	5	4398	4333	14623971	3.84	1.6	9.23	3.83	10.46	2.96	4.71	3.83	1.84	1.94	0.27	3.84 ( 1.6 - 9.23 )	3.83 ( 10.46 )	3.83 ( 1.84 )	1.94 ( 0.27 )	PSYCHIATRIC DISORDERS
NEOPLASM MALIGNANT	5	4398	22155	14606149	0.75	0.31	1.8	0.75	0.42	-0.13	1.63	0.75	0.36	-0.42	-2.08	0.75 ( 0.31 - 1.8 )	0.75 ( 0.42 )	0.75 ( 0.36 )	-0.42 ( -2.08 )	NEOPLASMS BENIGN, MALIGNANT AND UNSPECIFIED (INCL CYSTS AND POLYPS)
GASTROINTESTINAL DISORDER	5	4398	29093	14599211	0.57	0.24	1.37	0.57	1.61	-0.31	1.45	0.57	0.27	-0.81	-2.47	0.57 ( 0.24 - 1.37 )	0.57 ( 1.61 )	0.57 ( 0.27 )	-0.81 ( -2.47 )	GASTROINTESTINAL DISORDERS
GLOSSODYNIA	5	4398	7295	14621009	2.28	0.95	5.48	2.28	3.58	1.4	3.15	2.28	1.09	1.19	-0.48	2.28 ( 0.95 - 5.48 )	2.28 ( 3.58 )	2.28 ( 1.09 )	1.19 ( -0.48 )	GASTROINTESTINAL DISORDERS
PRODUCTIVE COUGH	5	4398	12484	14615820	1.33	0.55	3.2	1.33	0.41	0.45	2.21	1.33	0.64	0.41	-1.25	1.33 ( 0.55 - 3.2 )	1.33 ( 0.41 )	1.33 ( 0.64 )	0.41 ( -1.25 )	RESPIRATORY, THORACIC AND MEDIASTINAL DISORDERS
DISCOMFORT	5	4398	18894	14609410	0.88	0.37	2.11	0.88	0.08	0	1.76	0.88	0.42	-0.19	-1.85	0.88 ( 0.37 - 2.11 )	0.88 ( 0.08 )	0.88 ( 0.42 )	-0.19 ( -1.85 )	GENERAL DISORDERS AND ADMINISTRATION SITE CONDITIONS
SWELLING	5	4398	24509	14603795	0.68	0.28	1.63	0.68	0.77	-0.2	1.55	0.68	0.33	-0.56	-2.23	0.68 ( 0.28 - 1.63 )	0.68 ( 0.77 )	0.68 ( 0.33 )	-0.56 ( -2.23 )	GENERAL DISORDERS AND ADMINISTRATION SITE CONDITIONS
HEPATIC ENZYME INCREASED	5	4398	16948	14611356	0.98	0.41	2.36	0.98	0	0.1	1.86	0.98	0.47	-0.03	-1.7	0.98 ( 0.41 - 2.36 )	0.98 ( 0 )	0.98 ( 0.47 )	-0.03 ( -1.7 )	INVESTIGATIONS
BURNING SENSATION	5	4398	13448	14614856	1.24	0.51	2.97	1.24	0.22	0.36	2.11	1.24	0.59	0.3	-1.36	1.24 ( 0.51 - 2.97 )	1.24 ( 0.22 )	1.24 ( 0.59 )	0.3 ( -1.36 )	NERVOUS SYSTEM DISORDERS
ACUTE KIDNEY INJURY	5	4398	41224	14587080	0.4	0.17	0.97	0.4	4.43	-0.47	1.28	0.4	0.19	-1.31	-2.98	0.4 ( 0.17 - 0.97 )	0.4 ( 4.43 )	0.4 ( 0.19 )	-1.31 ( -2.98 )	RENAL AND URINARY DISORDERS
FEEDING DISORDER	5	4398	5474	14622830	3.04	1.26	7.3	3.03	6.82	2.16	3.91	3.03	1.46	1.6	-0.07	3.04 ( 1.26 - 7.3 )	3.03 ( 6.82 )	3.03 ( 1.46 )	1.6 ( -0.07 )	METABOLISM AND NUTRITION DISORDERS
TOOTH INFECTION	5	4398	3653	14624651	4.55	1.89	10.95	4.55	13.82	3.67	5.42	4.54	2.18	2.18	0.52	4.55 ( 1.89 - 10.95 )	4.55 ( 13.82 )	4.54 ( 2.18 )	2.18 ( 0.52 )	INFECTIONS AND INFESTATIONS
BLOOD PRESSURE FLUCTUATION	5	4398	9069	14619235	1.83	0.76	4.41	1.83	1.89	0.96	2.71	1.83	0.88	0.87	-0.79	1.83 ( 0.76 - 4.41 )	1.83 ( 1.89 )	1.83 ( 0.88 )	0.87 ( -0.79 )	VASCULAR DISORDERS
PERFORMANCE STATUS DECREASED	5	4398	778	14627526	21.37	8.87	51.53	21.35	96.38	20.47	22.23	21.22	10.16	4.41	2.74	21.37 ( 8.87 - 51.53 )	21.35 ( 96.38 )	21.22 ( 10.16 )	4.41 ( 2.74 )	GENERAL DISORDERS AND ADMINISTRATION SITE CONDITIONS
THERAPEUTIC RESPONSE UNEXPECTED	5	4398	9316	14618988	1.78	0.74	4.29	1.78	1.72	0.91	2.66	1.78	0.86	0.83	-0.83	1.78 ( 0.74 - 4.29 )	1.78 ( 1.72 )	1.78 ( 0.86 )	0.83 ( -0.83 )	GENERAL DISORDERS AND ADMINISTRATION SITE CONDITIONS
MUSCLE TIGHTNESS	4	4399	3006	14625298	4.42	1.66	11.8	4.42	10.58	3.44	5.4	4.42	1.94	2.14	0.48	4.42 ( 1.66 - 11.8 )	4.42 ( 10.58 )	4.42 ( 1.94 )	2.14 ( 0.48 )	MUSCULOSKELETAL AND CONNECTIVE TISSUE DISORDERS
CANCER PAIN	4	4399	739	14627565	18	6.73	48.1	17.98	63.81	17	18.97	17.89	7.86	4.16	2.49	18 ( 6.73 - 48.1 )	17.98 ( 63.81 )	17.89 ( 7.86 )	4.16 ( 2.49 )	NEOPLASMS BENIGN, MALIGNANT AND UNSPECIFIED (INCL CYSTS AND POLYPS)
HAEMATOCRIT DECREASED	4	4399	3287	14625017	4.05	1.52	10.79	4.04	9.15	3.06	5.02	4.04	1.78	2.01	0.35	4.05 ( 1.52 - 10.79 )	4.04 ( 9.15 )	4.04 ( 1.78 )	2.01 ( 0.35 )	INVESTIGATIONS
JOINT STIFFNESS	4	4399	5970	14622334	2.23	0.84	5.94	2.23	2.7	1.25	3.21	2.23	0.98	1.15	-0.51	2.23 ( 0.84 - 5.94 )	2.23 ( 2.7 )	2.23 ( 0.98 )	1.15 ( -0.51 )	MUSCULOSKELETAL AND CONNECTIVE TISSUE DISORDERS
BONE PAIN	4	4399	11728	14616576	1.13	0.43	3.02	1.13	0.06	0.15	2.11	1.13	0.5	0.18	-1.49	1.13 ( 0.43 - 3.02 )	1.13 ( 0.06 )	1.13 ( 0.5 )	0.18 ( -1.49 )	MUSCULOSKELETAL AND CONNECTIVE TISSUE DISORDERS
TREATMENT NONCOMPLIANCE	4	4399	11510	14616794	1.15	0.43	3.08	1.15	0.08	0.17	2.13	1.15	0.51	0.21	-1.46	1.15 ( 0.43 - 3.08 )	1.15 ( 0.08 )	1.15 ( 0.51 )	0.21 ( -1.46 )	GENERAL DISORDERS AND ADMINISTRATION SITE CONDITIONS
HERPES ZOSTER	4	4399	14018	14614286	0.95	0.36	2.53	0.95	0.01	-0.03	1.93	0.95	0.42	-0.08	-1.74	0.95 ( 0.36 - 2.53 )	0.95 ( 0.01 )	0.95 ( 0.42 )	-0.08 ( -1.74 )	INFECTIONS AND INFESTATIONS
VISION BLURRED	4	4399	26399	14601905	0.5	0.19	1.34	0.5	1.96	-0.48	1.48	0.5	0.22	-0.99	-2.66	0.5 ( 0.19 - 1.34 )	0.5 ( 1.96 )	0.5 ( 0.22 )	-0.99 ( -2.66 )	EYE DISORDERS
UPPER LIMB FRACTURE	4	4399	4432	14623872	3	1.13	8	3	5.32	2.02	3.98	3	1.32	1.58	-0.08	3 ( 1.13 - 8 )	3 ( 5.32 )	3 ( 1.32 )	1.58 ( -0.08 )	INJURY, POISONING AND PROCEDURAL COMPLICATIONS
WHEEZING	4	4399	16827	14611477	0.79	0.3	2.1	0.79	0.22	-0.19	1.77	0.79	0.35	-0.34	-2.01	0.79 ( 0.3 - 2.1 )	0.79 ( 0.22 )	0.79 ( 0.35 )	-0.34 ( -2.01 )	RESPIRATORY, THORACIC AND MEDIASTINAL DISORDERS
CARDIAC DISORDER	4	4399	19914	14608390	0.67	0.25	1.78	0.67	0.66	-0.31	1.65	0.67	0.29	-0.58	-2.25	0.67 ( 0.25 - 1.78 )	0.67 ( 0.66 )	0.67 ( 0.29 )	-0.58 ( -2.25 )	CARDIAC DISORDERS
CELLULITIS	4	4399	10396	14617908	1.28	0.48	3.41	1.28	0.24	0.3	2.26	1.28	0.56	0.35	-1.31	1.28 ( 0.48 - 3.41 )	1.28 ( 0.24 )	1.28 ( 0.56 )	0.35 ( -1.31 )	INFECTIONS AND INFESTATIONS
ACNE	4	4399	14979	14613325	0.89	0.33	2.37	0.89	0.06	-0.09	1.87	0.89	0.39	-0.17	-1.84	0.89 ( 0.33 - 2.37 )	0.89 ( 0.06 )	0.89 ( 0.39 )	-0.17 ( -1.84 )	SKIN AND SUBCUTANEOUS TISSUE DISORDERS
ASPIRATION PLEURAL CAVITY	4	4399	131	14628173	101.54	37.53	274.71	101.45	386.04	100.45	102.44	98.47	42.82	6.62	4.94	101.54 ( 37.53 - 274.71 )	101.45 ( 386.04 )	98.47 ( 42.82 )	6.62 ( 4.94 )	INVESTIGATIONS
ORAL MUCOSAL BLISTERING	4	4399	1260	14627044	10.56	3.95	28.18	10.55	34.46	9.57	11.53	10.52	4.62	3.39	1.73	10.56 ( 3.95 - 28.18 )	10.55 ( 34.46 )	10.52 ( 4.62 )	3.39 ( 1.73 )	GASTROINTESTINAL DISORDERS
DELIRIUM	4	4399	7190	14621114	1.85	0.69	4.93	1.85	1.56	0.87	2.83	1.85	0.81	0.89	-0.78	1.85 ( 0.69 - 4.93 )	1.85 ( 1.56 )	1.85 ( 0.81 )	0.89 ( -0.78 )	PSYCHIATRIC DISORDERS
LIVER FUNCTION TEST INCREASED	4	4399	5701	14622603	2.33	0.87	6.22	2.33	3.04	1.35	3.31	2.33	1.03	1.22	-0.45	2.33 ( 0.87 - 6.22 )	2.33 ( 3.04 )	2.33 ( 1.03 )	1.22 ( -0.45 )	INVESTIGATIONS
PRODUCT USE ISSUE	4	4399	48700	14579604	0.27	0.1	0.73	0.27	7.78	-0.71	1.25	0.27	0.12	-1.87	-3.54	0.27 ( 0.1 - 0.73 )	0.27 ( 7.78 )	0.27 ( 0.12 )	-1.87 ( -3.54 )	INJURY, POISONING AND PROCEDURAL COMPLICATIONS
RENAL HAEMATOMA	4	4399	80	14628224	166.27	60.88	454.06	166.12	625.24	165.11	167.12	158.25	68.28	7.31	5.61	166.27 ( 60.88 - 454.06 )	166.12 ( 625.24 )	158.25 ( 68.28 )	7.31 ( 5.61 )	RENAL AND URINARY DISORDERS
MUCOSAL INFLAMMATION	4	4399	5239	14623065	2.54	0.95	6.77	2.54	3.72	1.56	3.52	2.54	1.12	1.34	-0.32	2.54 ( 0.95 - 6.77 )	2.54 ( 3.72 )	2.54 ( 1.12 )	1.34 ( -0.32 )	GENERAL DISORDERS AND ADMINISTRATION SITE CONDITIONS
FAILURE TO THRIVE	4	4399	675	14627629	19.7	7.37	52.68	19.69	70.54	18.71	20.67	19.58	8.6	4.29	2.62	19.7 ( 7.37 - 52.68 )	19.69 ( 70.54 )	19.58 ( 8.6 )	4.29 ( 2.62 )	METABOLISM AND NUTRITION DISORDERS
DYSURIA	4	4399	7268	14621036	1.83	0.69	4.88	1.83	1.5	0.85	2.81	1.83	0.8	0.87	-0.8	1.83 ( 0.69 - 4.88 )	1.83 ( 1.5 )	1.83 ( 0.8 )	0.87 ( -0.8 )	RENAL AND URINARY DISORDERS
DEPRESSED MOOD	4	4399	11530	14616774	1.15	0.43	3.07	1.15	0.08	0.17	2.13	1.15	0.51	0.2	-1.46	1.15 ( 0.43 - 3.07 )	1.15 ( 0.08 )	1.15 ( 0.51 )	0.2 ( -1.46 )	PSYCHIATRIC DISORDERS
RENAL CANCER RECURRENT	4	4399	41	14628263	324.43	116.16	906.12	324.13	1174.01	323.11	325.16	295.41	125.08	8.21	6.49	324.43 ( 116.16 - 906.12 )	324.13 ( 1174.01 )	295.41 ( 125.08 )	8.21 ( 6.49 )	NEOPLASMS BENIGN, MALIGNANT AND UNSPECIFIED (INCL CYSTS AND POLYPS)
DEPRESSED LEVEL OF CONSCIOUSNESS	4	4399	8047	14620257	1.65	0.62	4.4	1.65	1.03	0.67	2.63	1.65	0.73	0.72	-0.94	1.65 ( 0.62 - 4.4 )	1.65 ( 1.03 )	1.65 ( 0.73 )	0.72 ( -0.94 )	NERVOUS SYSTEM DISORDERS
METASTASES TO CENTRAL NERVOUS SYSTEM	4	4399	2994	14625310	4.44	1.67	11.85	4.44	10.64	3.46	5.42	4.43	1.95	2.15	0.48	4.44 ( 1.67 - 11.85 )	4.44 ( 10.64 )	4.43 ( 1.95 )	2.15 ( 0.48 )	NEOPLASMS BENIGN, MALIGNANT AND UNSPECIFIED (INCL CYSTS AND POLYPS)
LOSS OF CONSCIOUSNESS	4	4399	22319	14605985	0.6	0.22	1.59	0.6	1.1	-0.38	1.58	0.6	0.26	-0.75	-2.41	0.6 ( 0.22 - 1.59 )	0.6 ( 1.1 )	0.6 ( 0.26 )	-0.75 ( -2.41 )	NERVOUS SYSTEM DISORDERS
IRRITABILITY	4	4399	8650	14619654	1.54	0.58	4.1	1.54	0.75	0.56	2.52	1.54	0.68	0.62	-1.05	1.54 ( 0.58 - 4.1 )	1.54 ( 0.75 )	1.54 ( 0.68 )	0.62 ( -1.05 )	PSYCHIATRIC DISORDERS
ANGER	4	4399	5069	14623235	2.62	0.98	7	2.62	4.01	1.64	3.6	2.62	1.15	1.39	-0.28	2.62 ( 0.98 - 7 )	2.62 ( 4.01 )	2.62 ( 1.15 )	1.39 ( -0.28 )	PSYCHIATRIC DISORDERS
HAEMORRHAGE	4	4399	22189	14606115	0.6	0.22	1.6	0.6	1.08	-0.38	1.58	0.6	0.26	-0.74	-2.41	0.6 ( 0.22 - 1.6 )	0.6 ( 1.08 )	0.6 ( 0.26 )	-0.74 ( -2.41 )	VASCULAR DISORDERS
NECK PAIN	4	4399	12059	14616245	1.1	0.41	2.94	1.1	0.04	0.12	2.08	1.1	0.49	0.14	-1.53	1.1 ( 0.41 - 2.94 )	1.1 ( 0.04 )	1.1 ( 0.49 )	0.14 ( -1.53 )	MUSCULOSKELETAL AND CONNECTIVE TISSUE DISORDERS
BLOOD MAGNESIUM DECREASED	4	4399	2095	14626209	6.35	2.38	16.94	6.34	17.97	5.36	7.32	6.33	2.79	2.66	1	6.35 ( 2.38 - 16.94 )	6.34 ( 17.97 )	6.33 ( 2.79 )	2.66 ( 1 )	INVESTIGATIONS
TONGUE DISCOMFORT	4	4399	1262	14627042	10.54	3.95	28.14	10.53	34.4	9.55	11.51	10.5	4.62	3.39	1.72	10.54 ( 3.95 - 28.14 )	10.53 ( 34.4 )	10.5 ( 4.62 )	3.39 ( 1.72 )	GASTROINTESTINAL DISORDERS
HEART RATE INCREASED	4	4399	22046	14606258	0.6	0.23	1.61	0.6	1.05	-0.38	1.58	0.6	0.27	-0.73	-2.4	0.6 ( 0.23 - 1.61 )	0.6 ( 1.05 )	0.6 ( 0.27 )	-0.73 ( -2.4 )	INVESTIGATIONS
NEOPLASM	4	4399	3066	14625238	4.34	1.63	11.57	4.33	10.25	3.35	5.31	4.33	1.91	2.11	0.45	4.34 ( 1.63 - 11.57 )	4.33 ( 10.25 )	4.33 ( 1.91 )	2.11 ( 0.45 )	NEOPLASMS BENIGN, MALIGNANT AND UNSPECIFIED (INCL CYSTS AND POLYPS)
BLOOD GLUCOSE FLUCTUATION	4	4399	1769	14626535	7.52	2.82	20.06	7.51	22.53	6.53	8.49	7.5	3.3	2.91	1.24	7.52 ( 2.82 - 20.06 )	7.51 ( 22.53 )	7.5 ( 3.3 )	2.91 ( 1.24 )	INVESTIGATIONS
GASTROINTESTINAL HAEMORRHAGE	4	4399	9326	14618978	1.43	0.53	3.8	1.42	0.51	0.45	2.4	1.42	0.63	0.51	-1.16	1.43 ( 0.53 - 3.8 )	1.42 ( 0.51 )	1.42 ( 0.63 )	0.51 ( -1.16 )	GASTROINTESTINAL DISORDERS
BLOOD POTASSIUM INCREASED	4	4399	3034	14625270	4.38	1.64	11.69	4.38	10.42	3.4	5.36	4.38	1.93	2.13	0.46	4.38 ( 1.64 - 11.69 )	4.38 ( 10.42 )	4.38 ( 1.93 )	2.13 ( 0.46 )	INVESTIGATIONS
PRESYNCOPE	4	4399	4664	14623640	2.85	1.07	7.6	2.85	4.8	1.87	3.83	2.85	1.25	1.51	-0.16	2.85 ( 1.07 - 7.6 )	2.85 ( 4.8 )	2.85 ( 1.25 )	1.51 ( -0.16 )	NERVOUS SYSTEM DISORDERS
TOOTHACHE	4	4399	3670	14624634	3.62	1.36	9.66	3.62	7.58	2.64	4.6	3.62	1.59	1.86	0.19	3.62 ( 1.36 - 9.66 )	3.62 ( 7.58 )	3.62 ( 1.59 )	1.86 ( 0.19 )	GASTROINTESTINAL DISORDERS
RENAL FUNCTION TEST ABNORMAL	3	4400	1167	14627137	8.55	2.75	26.55	8.54	19.92	7.41	9.67	8.52	3.3	3.09	1.42	8.55 ( 2.75 - 26.55 )	8.54 ( 19.92 )	8.52 ( 3.3 )	3.09 ( 1.42 )	INVESTIGATIONS
MUSCLE STRAIN	3	4400	1974	14626330	5.05	1.63	15.68	5.05	9.73	3.92	6.18	5.04	1.95	2.33	0.67	5.05 ( 1.63 - 15.68 )	5.05 ( 9.73 )	5.04 ( 1.95 )	2.33 ( 0.67 )	INJURY, POISONING AND PROCEDURAL COMPLICATIONS
URINE OUTPUT DECREASED	3	4400	1356	14626948	7.35	2.37	22.84	7.35	16.42	6.22	8.48	7.34	2.84	2.88	1.21	7.35 ( 2.37 - 22.84 )	7.35 ( 16.42 )	7.34 ( 2.84 )	2.88 ( 1.21 )	INVESTIGATIONS
BEDRIDDEN	3	4400	2686	14625618	3.71	1.2	11.52	3.71	5.94	2.58	4.84	3.71	1.44	1.89	0.22	3.71 ( 1.2 - 11.52 )	3.71 ( 5.94 )	3.71 ( 1.44 )	1.89 ( 0.22 )	SOCIAL CIRCUMSTANCES
RESPIRATORY RATE INCREASED	3	4400	1977	14626327	5.04	1.62	15.66	5.04	9.71	3.91	6.17	5.04	1.95	2.33	0.66	5.04 ( 1.62 - 15.66 )	5.04 ( 9.71 )	5.04 ( 1.95 )	2.33 ( 0.66 )	INVESTIGATIONS
AGEUSIA	3	4400	5726	14622578	1.74	0.56	5.4	1.74	0.95	0.61	2.87	1.74	0.67	0.8	-0.87	1.74 ( 0.56 - 5.4 )	1.74 ( 0.95 )	1.74 ( 0.67 )	0.8 ( -0.87 )	NERVOUS SYSTEM DISORDERS
CARDIAC FAILURE CONGESTIVE	3	4400	7867	14620437	1.27	0.41	3.93	1.27	0.17	0.14	2.4	1.27	0.49	0.34	-1.33	1.27 ( 0.41 - 3.93 )	1.27 ( 0.17 )	1.27 ( 0.49 )	0.34 ( -1.33 )	CARDIAC DISORDERS
BRONCHITIS	3	4400	14008	14614296	0.71	0.23	2.21	0.71	0.35	-0.42	1.84	0.71	0.28	-0.49	-2.16	0.71 ( 0.23 - 2.21 )	0.71 ( 0.35 )	0.71 ( 0.28 )	-0.49 ( -2.16 )	INFECTIONS AND INFESTATIONS
LIMB DISCOMFORT	3	4400	8598	14619706	1.16	0.37	3.6	1.16	0.07	0.03	2.29	1.16	0.45	0.21	-1.45	1.16 ( 0.37 - 3.6 )	1.16 ( 0.07 )	1.16 ( 0.45 )	0.21 ( -1.45 )	MUSCULOSKELETAL AND CONNECTIVE TISSUE DISORDERS
APPETITE DISORDER	3	4400	1715	14626589	5.81	1.87	18.05	5.81	11.93	4.68	6.94	5.8	2.25	2.54	0.87	5.81 ( 1.87 - 18.05 )	5.81 ( 11.93 )	5.8 ( 2.25 )	2.54 ( 0.87 )	METABOLISM AND NUTRITION DISORDERS
ANAEMIA	3	4400	37984	14590320	0.26	0.08	0.81	0.26	6.24	-0.87	1.39	0.26	0.1	-1.93	-3.6	0.26 ( 0.08 - 0.81 )	0.26 ( 6.24 )	0.26 ( 0.1 )	-1.93 ( -3.6 )	BLOOD AND LYMPHATIC SYSTEM DISORDERS
SKIN IRRITATION	3	4400	8847	14619457	1.13	0.36	3.5	1.13	0.04	0	2.26	1.13	0.44	0.17	-1.49	1.13 ( 0.36 - 3.5 )	1.13 ( 0.04 )	1.13 ( 0.44 )	0.17 ( -1.49 )	SKIN AND SUBCUTANEOUS TISSUE DISORDERS
SLEEP DISORDER	3	4400	18469	14609835	0.54	0.17	1.67	0.54	1.18	-0.59	1.67	0.54	0.21	-0.89	-2.56	0.54 ( 0.17 - 1.67 )	0.54 ( 1.18 )	0.54 ( 0.21 )	-0.89 ( -2.56 )	PSYCHIATRIC DISORDERS
METASTASES TO PANCREAS	3	4400	115	14628189	86.73	27.55	272.99	86.67	247.59	85.52	87.82	84.49	32.37	6.4	4.71	86.73 ( 27.55 - 272.99 )	86.67 ( 247.59 )	84.49 ( 32.37 )	6.4 ( 4.71 )	NEOPLASMS BENIGN, MALIGNANT AND UNSPECIFIED (INCL CYSTS AND POLYPS)
ERUCTATION	3	4400	3537	14624767	2.82	0.91	8.75	2.82	3.52	1.69	3.95	2.82	1.09	1.49	-0.17	2.82 ( 0.91 - 8.75 )	2.82 ( 3.52 )	2.82 ( 1.09 )	1.49 ( -0.17 )	GASTROINTESTINAL DISORDERS
METASTATIC RENAL CELL CARCINOMA	3	4400	150	14628154	66.49	21.2	208.58	66.45	189.6	65.3	67.59	65.16	25.04	6.03	4.34	66.49 ( 21.2 - 208.58 )	66.45 ( 189.6 )	65.16 ( 25.04 )	6.03 ( 4.34 )	NEOPLASMS BENIGN, MALIGNANT AND UNSPECIFIED (INCL CYSTS AND POLYPS)
BLOOD CALCIUM INCREASED	3	4400	1414	14626890	7.05	2.27	21.9	7.05	15.54	5.92	8.18	7.04	2.73	2.81	1.15	7.05 ( 2.27 - 21.9 )	7.05 ( 15.54 )	7.04 ( 2.73 )	2.81 ( 1.15 )	INVESTIGATIONS
ASCITES	3	4400	5798	14622506	1.72	0.55	5.34	1.72	0.9	0.59	2.85	1.72	0.67	0.78	-0.89	1.72 ( 0.55 - 5.34 )	1.72 ( 0.9 )	1.72 ( 0.67 )	0.78 ( -0.89 )	GASTROINTESTINAL DISORDERS
ACUTE RESPIRATORY FAILURE	3	4400	4523	14623781	2.2	0.71	6.84	2.2	1.97	1.07	3.34	2.2	0.85	1.14	-0.53	2.2 ( 0.71 - 6.84 )	2.2 ( 1.97 )	2.2 ( 0.85 )	1.14 ( -0.53 )	RESPIRATORY, THORACIC AND MEDIASTINAL DISORDERS
HYPERCALCAEMIA	3	4400	2720	14625584	3.67	1.18	11.38	3.66	5.81	2.53	4.8	3.66	1.42	1.87	0.21	3.67 ( 1.18 - 11.38 )	3.66 ( 5.81 )	3.66 ( 1.42 )	1.87 ( 0.21 )	METABOLISM AND NUTRITION DISORDERS
SARS-COV-2 TEST POSITIVE	3	4400	10551	14617753	0.94	0.3	2.93	0.94	0.01	-0.19	2.08	0.94	0.37	-0.08	-1.75	0.94 ( 0.3 - 2.93 )	0.94 ( 0.01 )	0.94 ( 0.37 )	-0.08 ( -1.75 )	INVESTIGATIONS
DRUG HYPERSENSITIVITY	3	4400	38144	14590160	0.26	0.08	0.81	0.26	6.28	-0.87	1.39	0.26	0.1	-1.94	-3.6	0.26 ( 0.08 - 0.81 )	0.26 ( 6.28 )	0.26 ( 0.1 )	-1.94 ( -3.6 )	IMMUNE SYSTEM DISORDERS
ENCEPHALOPATHY	3	4400	5175	14623129	1.93	0.62	5.98	1.93	1.34	0.79	3.06	1.93	0.75	0.95	-0.72	1.93 ( 0.62 - 5.98 )	1.93 ( 1.34 )	1.93 ( 0.75 )	0.95 ( -0.72 )	NERVOUS SYSTEM DISORDERS
SKIN HAEMORRHAGE	3	4400	3503	14624801	2.85	0.92	8.83	2.85	3.59	1.71	3.98	2.84	1.1	1.51	-0.16	2.85 ( 0.92 - 8.83 )	2.85 ( 3.59 )	2.84 ( 1.1 )	1.51 ( -0.16 )	SKIN AND SUBCUTANEOUS TISSUE DISORDERS
NASAL CONGESTION	3	4400	15470	14612834	0.64	0.21	2	0.64	0.59	-0.49	1.78	0.64	0.25	-0.63	-2.3	0.64 ( 0.21 - 2 )	0.64 ( 0.59 )	0.64 ( 0.25 )	-0.63 ( -2.3 )	RESPIRATORY, THORACIC AND MEDIASTINAL DISORDERS
SINUSITIS	3	4400	25667	14602637	0.39	0.13	1.2	0.39	2.9	-0.74	1.52	0.39	0.15	-1.36	-3.03	0.39 ( 0.13 - 1.2 )	0.39 ( 2.9 )	0.39 ( 0.15 )	-1.36 ( -3.03 )	INFECTIONS AND INFESTATIONS
POLYDIPSIA	3	4400	633	14627671	15.76	5.07	49	15.75	41.23	14.61	16.88	15.68	6.07	3.97	2.3	15.76 ( 5.07 - 49 )	15.75 ( 41.23 )	15.68 ( 6.07 )	3.97 ( 2.3 )	METABOLISM AND NUTRITION DISORDERS
BLOOD THYROID STIMULATING HORMONE INCREASED	3	4400	1597	14626707	6.24	2.01	19.39	6.24	13.18	5.11	7.37	6.23	2.41	2.64	0.97	6.24 ( 2.01 - 19.39 )	6.24 ( 13.18 )	6.23 ( 2.41 )	2.64 ( 0.97 )	INVESTIGATIONS
RENAL CANCER	3	4400	37792	14590512	0.26	0.08	0.82	0.26	6.18	-0.87	1.4	0.26	0.1	-1.92	-3.59	0.26 ( 0.08 - 0.82 )	0.26 ( 6.18 )	0.26 ( 0.1 )	-1.92 ( -3.59 )	NEOPLASMS BENIGN, MALIGNANT AND UNSPECIFIED (INCL CYSTS AND POLYPS)
LYMPHADENOPATHY	3	4400	7780	14620524	1.28	0.41	3.98	1.28	0.19	0.15	2.41	1.28	0.5	0.36	-1.31	1.28 ( 0.41 - 3.98 )	1.28 ( 0.19 )	1.28 ( 0.5 )	0.36 ( -1.31 )	BLOOD AND LYMPHATIC SYSTEM DISORDERS
URINARY RETENTION	3	4400	6571	14621733	1.52	0.49	4.71	1.52	0.53	0.39	2.65	1.52	0.59	0.6	-1.07	1.52 ( 0.49 - 4.71 )	1.52 ( 0.53 )	1.52 ( 0.59 )	0.6 ( -1.07 )	RENAL AND URINARY DISORDERS
GOUT	3	4400	3842	14624462	2.6	0.84	8.05	2.59	2.94	1.46	3.73	2.59	1.01	1.37	-0.29	2.6 ( 0.84 - 8.05 )	2.59 ( 2.94 )	2.59 ( 1.01 )	1.37 ( -0.29 )	METABOLISM AND NUTRITION DISORDERS
NERVOUSNESS	3	4400	8500	14619804	1.17	0.38	3.64	1.17	0.08	0.04	2.3	1.17	0.45	0.23	-1.44	1.17 ( 0.38 - 3.64 )	1.17 ( 0.08 )	1.17 ( 0.45 )	0.23 ( -1.44 )	PSYCHIATRIC DISORDERS
RENAL FAILURE	3	4400	27512	14600792	0.36	0.12	1.12	0.36	3.37	-0.77	1.49	0.36	0.14	-1.46	-3.13	0.36 ( 0.12 - 1.12 )	0.36 ( 3.37 )	0.36 ( 0.14 )	-1.46 ( -3.13 )	RENAL AND URINARY DISORDERS
FUNGAL SKIN INFECTION	3	4400	934	14627370	10.68	3.44	33.18	10.67	26.21	9.54	11.8	10.64	4.12	3.41	1.74	10.68 ( 3.44 - 33.18 )	10.67 ( 26.21 )	10.64 ( 4.12 )	3.41 ( 1.74 )	INFECTIONS AND INFESTATIONS
CONTUSION	3	4400	21364	14606940	0.47	0.15	1.45	0.47	1.83	-0.66	1.6	0.47	0.18	-1.1	-2.77	0.47 ( 0.15 - 1.45 )	0.47 ( 1.83 )	0.47 ( 0.18 )	-1.1 ( -2.77 )	INJURY, POISONING AND PROCEDURAL COMPLICATIONS
TUMOUR PAIN	3	4400	354	14627950	28.17	9.04	87.81	28.16	77.91	27.02	29.29	27.93	10.79	4.8	3.13	28.17 ( 9.04 - 87.81 )	28.16 ( 77.91 )	27.93 ( 10.79 )	4.8 ( 3.13 )	NEOPLASMS BENIGN, MALIGNANT AND UNSPECIFIED (INCL CYSTS AND POLYPS)
AGITATION	3	4400	10997	14617307	0.91	0.29	2.81	0.91	0.03	-0.23	2.04	0.91	0.35	-0.14	-1.81	0.91 ( 0.29 - 2.81 )	0.91 ( 0.03 )	0.91 ( 0.35 )	-0.14 ( -1.81 )	PSYCHIATRIC DISORDERS
BLOOD SODIUM DECREASED	3	4400	3781	14624523	2.64	0.85	8.18	2.64	3.04	1.5	3.77	2.63	1.02	1.4	-0.27	2.64 ( 0.85 - 8.18 )	2.64 ( 3.04 )	2.63 ( 1.02 )	1.4 ( -0.27 )	INVESTIGATIONS
MYOCARDIAL INFARCTION	3	4400	19812	14608492	0.5	0.16	1.56	0.5	1.47	-0.63	1.63	0.5	0.2	-0.99	-2.66	0.5 ( 0.16 - 1.56 )	0.5 ( 1.47 )	0.5 ( 0.2 )	-0.99 ( -2.66 )	CARDIAC DISORDERS
PROCEDURAL PAIN	3	4400	5614	14622690	1.78	0.57	5.51	1.78	1.02	0.64	2.91	1.77	0.69	0.83	-0.84	1.78 ( 0.57 - 5.51 )	1.78 ( 1.02 )	1.77 ( 0.69 )	0.83 ( -0.84 )	INJURY, POISONING AND PROCEDURAL COMPLICATIONS
BRAIN OEDEMA	3	4400	2318	14625986	4.3	1.39	13.35	4.3	7.59	3.17	5.43	4.3	1.66	2.1	0.44	4.3 ( 1.39 - 13.35 )	4.3 ( 7.59 )	4.3 ( 1.66 )	2.1 ( 0.44 )	NERVOUS SYSTEM DISORDERS
CHEST TUBE INSERTION	3	4400	50	14628254	199.48	62.19	639.78	199.34	558.53	198.18	200.51	188.11	70.94	7.56	5.84	199.48 ( 62.19 - 639.78 )	199.34 ( 558.53 )	188.11 ( 70.94 )	7.56 ( 5.84 )	SURGICAL AND MEDICAL PROCEDURES
ALTERED STATE OF CONSCIOUSNESS	3	4400	4580	14623724	2.18	0.7	6.76	2.18	1.91	1.04	3.31	2.18	0.84	1.12	-0.55	2.18 ( 0.7 - 6.76 )	2.18 ( 1.91 )	2.18 ( 0.84 )	1.12 ( -0.55 )	NERVOUS SYSTEM DISORDERS
TENDERNESS	3	4400	2354	14625950	4.24	1.36	13.15	4.23	7.4	3.1	5.37	4.23	1.64	2.08	0.41	4.24 ( 1.36 - 13.15 )	4.23 ( 7.4 )	4.23 ( 1.64 )	2.08 ( 0.41 )	GENERAL DISORDERS AND ADMINISTRATION SITE CONDITIONS
HEPATIC LESION	3	4400	998	14627306	9.99	3.22	31.05	9.99	24.19	8.85	11.12	9.96	3.86	3.32	1.65	9.99 ( 3.22 - 31.05 )	9.99 ( 24.19 )	9.96 ( 3.86 )	3.32 ( 1.65 )	HEPATOBILIARY DISORDERS
LABILE BLOOD PRESSURE	3	4400	186	14628118	53.62	17.13	167.84	53.59	152.36	52.45	54.73	52.75	20.3	5.72	4.04	53.62 ( 17.13 - 167.84 )	53.59 ( 152.36 )	52.75 ( 20.3 )	5.72 ( 4.04 )	VASCULAR DISORDERS
RHINORRHOEA	3	4400	16631	14611673	0.6	0.19	1.86	0.6	0.8	-0.53	1.73	0.6	0.23	-0.74	-2.41	0.6 ( 0.19 - 1.86 )	0.6 ( 0.8 )	0.6 ( 0.23 )	-0.74 ( -2.41 )	RESPIRATORY, THORACIC AND MEDIASTINAL DISORDERS
VITAMIN D DECREASED	3	4400	1870	14626434	5.33	1.72	16.56	5.33	10.54	4.2	6.46	5.32	2.06	2.41	0.74	5.33 ( 1.72 - 16.56 )	5.33 ( 10.54 )	5.32 ( 2.06 )	2.41 ( 0.74 )	INVESTIGATIONS
SURGERY	3	4400	13280	14615024	0.75	0.24	2.33	0.75	0.25	-0.38	1.88	0.75	0.29	-0.41	-2.08	0.75 ( 0.24 - 2.33 )	0.75 ( 0.25 )	0.75 ( 0.29 )	-0.41 ( -2.08 )	SURGICAL AND MEDICAL PROCEDURES
FUNCTIONAL GASTROINTESTINAL DISORDER	3	4400	850	14627454	11.73	3.78	36.47	11.73	29.33	10.59	12.86	11.69	4.53	3.55	1.88	11.73 ( 3.78 - 36.47 )	11.73 ( 29.33 )	11.69 ( 4.53 )	3.55 ( 1.88 )	GASTROINTESTINAL DISORDERS
HYPERTENSIVE CRISIS	3	4400	2036	14626268	4.9	1.58	15.21	4.9	9.29	3.76	6.03	4.89	1.9	2.29	0.62	4.9 ( 1.58 - 15.21 )	4.9 ( 9.29 )	4.89 ( 1.9 )	2.29 ( 0.62 )	VASCULAR DISORDERS
RETCHING	3	4400	4015	14624289	2.48	0.8	7.71	2.48	2.65	1.35	3.61	2.48	0.96	1.31	-0.36	2.48 ( 0.8 - 7.71 )	2.48 ( 2.65 )	2.48 ( 0.96 )	1.31 ( -0.36 )	GASTROINTESTINAL DISORDERS
ARTHRITIS	3	4400	20586	14607718	0.48	0.16	1.5	0.48	1.65	-0.65	1.62	0.48	0.19	-1.05	-2.71	0.48 ( 0.16 - 1.5 )	0.48 ( 1.65 )	0.48 ( 0.19 )	-1.05 ( -2.71 )	MUSCULOSKELETAL AND CONNECTIVE TISSUE DISORDERS
EAR PAIN	3	4400	4607	14623697	2.16	0.7	6.72	2.16	1.88	1.03	3.3	2.16	0.84	1.11	-0.55	2.16 ( 0.7 - 6.72 )	2.16 ( 1.88 )	2.16 ( 0.84 )	1.11 ( -0.55 )	EAR AND LABYRINTH DISORDERS
COGNITIVE DISORDER	3	4400	10667	14617637	0.93	0.3	2.9	0.93	0.01	-0.2	2.07	0.93	0.36	-0.1	-1.76	0.93 ( 0.3 - 2.9 )	0.93 ( 0.01 )	0.93 ( 0.36 )	-0.1 ( -1.76 )	NERVOUS SYSTEM DISORDERS
NOCTURIA	3	4400	2914	14625390	3.42	1.1	10.62	3.42	5.13	2.29	4.55	3.42	1.32	1.77	0.11	3.42 ( 1.1 - 10.62 )	3.42 ( 5.13 )	3.42 ( 1.32 )	1.77 ( 0.11 )	RENAL AND URINARY DISORDERS
PANCREATITIS	3	4400	7966	14620338	1.25	0.4	3.88	1.25	0.15	0.12	2.38	1.25	0.49	0.32	-1.34	1.25 ( 0.4 - 3.88 )	1.25 ( 0.15 )	1.25 ( 0.49 )	0.32 ( -1.34 )	GASTROINTESTINAL DISORDERS
INFLUENZA	3	4400	23196	14605108	0.43	0.14	1.33	0.43	2.27	-0.7	1.56	0.43	0.17	-1.22	-2.88	0.43 ( 0.14 - 1.33 )	0.43 ( 2.27 )	0.43 ( 0.17 )	-1.22 ( -2.88 )	INFECTIONS AND INFESTATIONS
INTENTIONAL PRODUCT USE ISSUE	3	4400	38382	14589922	0.26	0.08	0.8	0.26	6.35	-0.87	1.39	0.26	0.1	-1.94	-3.61	0.26 ( 0.08 - 0.8 )	0.26 ( 6.35 )	0.26 ( 0.1 )	-1.94 ( -3.61 )	INJURY, POISONING AND PROCEDURAL COMPLICATIONS
GASTRIC ULCER	3	4400	3228	14625076	3.09	1	9.59	3.09	4.23	1.96	4.22	3.09	1.2	1.63	-0.04	3.09 ( 1 - 9.59 )	3.09 ( 4.23 )	3.09 ( 1.2 )	1.63 ( -0.04 )	GASTROINTESTINAL DISORDERS
TACHYCARDIA	3	4400	17852	14610452	0.56	0.18	1.73	0.56	1.05	-0.57	1.69	0.56	0.22	-0.84	-2.51	0.56 ( 0.18 - 1.73 )	0.56 ( 1.05 )	0.56 ( 0.22 )	-0.84 ( -2.51 )	CARDIAC DISORDERS
RENAL IMPAIRMENT	3	4400	21438	14606866	0.46	0.15	1.44	0.46	1.85	-0.67	1.6	0.46	0.18	-1.1	-2.77	0.46 ( 0.15 - 1.44 )	0.46 ( 1.85 )	0.46 ( 0.18 )	-1.1 ( -2.77 )	RENAL AND URINARY DISORDERS
DRY THROAT	3	4400	2187	14626117	4.56	1.47	14.15	4.56	8.32	3.43	5.69	4.55	1.76	2.19	0.52	4.56 ( 1.47 - 14.15 )	4.56 ( 8.32 )	4.55 ( 1.76 )	2.19 ( 0.52 )	RESPIRATORY, THORACIC AND MEDIASTINAL DISORDERS
TRANSIENT ISCHAEMIC ATTACK	3	4400	4994	14623310	2	0.64	6.19	2	1.49	0.86	3.13	2	0.77	1	-0.67	2 ( 0.64 - 6.19 )	2 ( 1.49 )	2 ( 0.77 )	1 ( -0.67 )	NERVOUS SYSTEM DISORDERS
FLUID RETENTION	3	4400	9978	14618326	1	0.32	3.1	1	0	-0.13	2.13	1	0.39	0	-1.67	1 ( 0.32 - 3.1 )	1 ( 0 )	1 ( 0.39 )	0 ( -1.67 )	METABOLISM AND NUTRITION DISORDERS
WALKING AID USER	3	4400	1357	14626947	7.35	2.37	22.82	7.34	16.41	6.21	8.48	7.33	2.84	2.87	1.21	7.35 ( 2.37 - 22.82 )	7.34 ( 16.41 )	7.33 ( 2.84 )	2.87 ( 1.21 )	SOCIAL CIRCUMSTANCES
WEIGHT INCREASED	3	4400	50230	14578074	0.2	0.06	0.61	0.2	9.75	-0.93	1.33	0.2	0.08	-2.33	-4	0.2 ( 0.06 - 0.61 )	0.2 ( 9.75 )	0.2 ( 0.08 )	-2.33 ( -4 )	INVESTIGATIONS
FLUID INTAKE REDUCED	2	4401	1115	14627189	5.96	1.49	23.87	5.96	8.24	4.57	7.35	5.95	1.86	2.57	0.9	5.96 ( 1.49 - 23.87 )	5.96 ( 8.24 )	5.95 ( 1.86 )	2.57 ( 0.9 )	METABOLISM AND NUTRITION DISORDERS
HEART RATE DECREASED	2	4401	11493	14616811	0.58	0.14	2.31	0.58	0.62	-0.81	1.96	0.58	0.18	-0.79	-2.46	0.58 ( 0.14 - 2.31 )	0.58 ( 0.62 )	0.58 ( 0.18 )	-0.79 ( -2.46 )	INVESTIGATIONS
RESTLESS LEGS SYNDROME	2	4401	3750	14624554	1.77	0.44	7.09	1.77	0.67	0.39	3.16	1.77	0.56	0.82	-0.84	1.77 ( 0.44 - 7.09 )	1.77 ( 0.67 )	1.77 ( 0.56 )	0.82 ( -0.84 )	NERVOUS SYSTEM DISORDERS
CEREBRAL HAEMORRHAGE	2	4401	5681	14622623	1.17	0.29	4.68	1.17	0.05	-0.22	2.56	1.17	0.37	0.23	-1.44	1.17 ( 0.29 - 4.68 )	1.17 ( 0.05 )	1.17 ( 0.37 )	0.23 ( -1.44 )	NERVOUS SYSTEM DISORDERS
SLUGGISHNESS	2	4401	2074	14626230	3.2	0.8	12.83	3.2	3.03	1.82	4.59	3.2	1	1.68	0.01	3.2 ( 0.8 - 12.83 )	3.2 ( 3.03 )	3.2 ( 1 )	1.68 ( 0.01 )	GENERAL DISORDERS AND ADMINISTRATION SITE CONDITIONS
ORAL MUCOSAL ROUGHENING	2	4401	42	14628262	158.28	38.3	654.07	158.21	298.23	156.79	159.63	151.06	46.08	7.24	5.52	158.28 ( 38.3 - 654.07 )	158.21 ( 298.23 )	151.06 ( 46.08 )	7.24 ( 5.52 )	GASTROINTESTINAL DISORDERS
ANAL HAEMORRHAGE	2	4401	613	14627691	10.84	2.71	43.47	10.84	17.81	9.45	12.23	10.81	3.38	3.43	1.76	10.84 ( 2.71 - 43.47 )	10.84 ( 17.81 )	10.81 ( 3.38 )	3.43 ( 1.76 )	GASTROINTESTINAL DISORDERS
STENT PLACEMENT	2	4401	1163	14627141	5.72	1.43	22.89	5.71	7.76	4.33	7.1	5.71	1.79	2.51	0.84	5.72 ( 1.43 - 22.89 )	5.71 ( 7.76 )	5.71 ( 1.79 )	2.51 ( 0.84 )	SURGICAL AND MEDICAL PROCEDURES
TRANSIENT APHASIA	2	4401	39	14628265	170.45	41.15	706.13	170.38	320.34	168.96	171.8	162.11	49.35	7.34	5.62	170.45 ( 41.15 - 706.13 )	170.38 ( 320.34 )	162.11 ( 49.35 )	7.34 ( 5.62 )	NERVOUS SYSTEM DISORDERS
URETERAL STENT INSERTION	2	4401	77	14628227	86.33	21.2	351.55	86.29	164.34	84.89	87.7	84.14	25.99	6.39	4.7	86.33 ( 21.2 - 351.55 )	86.29 ( 164.34 )	84.14 ( 25.99 )	6.39 ( 4.7 )	SURGICAL AND MEDICAL PROCEDURES
ATRIAL FIBRILLATION	2	4401	21712	14606592	0.31	0.08	1.22	0.31	3.15	-1.08	1.69	0.31	0.1	-1.71	-3.37	0.31 ( 0.08 - 1.22 )	0.31 ( 3.15 )	0.31 ( 0.1 )	-1.71 ( -3.37 )	CARDIAC DISORDERS
NO ADVERSE EVENT	2	4401	46174	14582130	0.14	0.04	0.57	0.14	10.22	-1.24	1.53	0.14	0.05	-2.8	-4.46	0.14 ( 0.04 - 0.57 )	0.14 ( 10.22 )	0.14 ( 0.05 )	-2.8 ( -4.46 )	GENERAL DISORDERS AND ADMINISTRATION SITE CONDITIONS
FREQUENT BOWEL MOVEMENTS	2	4401	8072	14620232	0.82	0.21	3.29	0.82	0.08	-0.56	2.21	0.82	0.26	-0.28	-1.95	0.82 ( 0.21 - 3.29 )	0.82 ( 0.08 )	0.82 ( 0.26 )	-0.28 ( -1.95 )	GASTROINTESTINAL DISORDERS
PARANASAL SINUS DISCOMFORT	2	4401	1089	14627215	6.1	1.52	24.45	6.1	8.52	4.71	7.49	6.09	1.91	2.61	0.94	6.1 ( 1.52 - 24.45 )	6.1 ( 8.52 )	6.09 ( 1.91 )	2.61 ( 0.94 )	RESPIRATORY, THORACIC AND MEDIASTINAL DISORDERS
SINUS CONGESTION	2	4401	2841	14625463	2.34	0.58	9.36	2.34	1.53	0.95	3.72	2.34	0.73	1.23	-0.44	2.34 ( 0.58 - 9.36 )	2.34 ( 1.53 )	2.34 ( 0.73 )	1.23 ( -0.44 )	RESPIRATORY, THORACIC AND MEDIASTINAL DISORDERS
BIOPSY SITE UNSPECIFIED ABNORMAL	2	4401	14	14628290	474.84	107.88	2089.93	474.62	827.09	473.14	476.1	415.42	120.22	8.7	6.89	474.84 ( 107.88 - 2089.93 )	474.62 ( 827.09 )	415.42 ( 120.22 )	8.7 ( 6.89 )	INVESTIGATIONS
AMMONIA INCREASED	2	4401	773	14627531	8.6	2.15	34.46	8.6	13.39	7.21	9.98	8.58	2.68	3.1	1.43	8.6 ( 2.15 - 34.46 )	8.6 ( 13.39 )	8.58 ( 2.68 )	3.1 ( 1.43 )	INVESTIGATIONS
ABDOMINAL TENDERNESS	2	4401	854	14627450	7.78	1.94	31.18	7.78	11.79	6.39	9.17	7.76	2.43	2.96	1.29	7.78 ( 1.94 - 31.18 )	7.78 ( 11.79 )	7.76 ( 2.43 )	2.96 ( 1.29 )	GASTROINTESTINAL DISORDERS
RENAL DISORDER	2	4401	10640	14617664	0.62	0.16	2.5	0.62	0.45	-0.76	2.01	0.62	0.2	-0.68	-2.35	0.62 ( 0.16 - 2.5 )	0.62 ( 0.45 )	0.62 ( 0.2 )	-0.68 ( -2.35 )	RENAL AND URINARY DISORDERS
PHARYNGITIS	2	4401	2701	14625603	2.46	0.61	9.85	2.46	1.73	1.07	3.85	2.46	0.77	1.3	-0.37	2.46 ( 0.61 - 9.85 )	2.46 ( 1.73 )	2.46 ( 0.77 )	1.3 ( -0.37 )	INFECTIONS AND INFESTATIONS
LOWER RESPIRATORY TRACT INFECTION	2	4401	10723	14617581	0.62	0.15	2.48	0.62	0.47	-0.77	2.01	0.62	0.19	-0.69	-2.36	0.62 ( 0.15 - 2.48 )	0.62 ( 0.47 )	0.62 ( 0.19 )	-0.69 ( -2.36 )	INFECTIONS AND INFESTATIONS
FACIAL PAIN	2	4401	1914	14626390	3.47	0.87	13.9	3.47	3.52	2.09	4.86	3.47	1.09	1.79	0.13	3.47 ( 0.87 - 13.9 )	3.47 ( 3.52 )	3.47 ( 1.09 )	1.79 ( 0.13 )	GENERAL DISORDERS AND ADMINISTRATION SITE CONDITIONS
FAECES DISCOLOURED	2	4401	3844	14624460	1.73	0.43	6.92	1.73	0.61	0.34	3.11	1.73	0.54	0.79	-0.88	1.73 ( 0.43 - 6.92 )	1.73 ( 0.61 )	1.73 ( 0.54 )	0.79 ( -0.88 )	GASTROINTESTINAL DISORDERS
ONYCHOCLASIS	2	4401	1751	14626553	3.8	0.95	15.2	3.79	4.11	2.41	5.18	3.79	1.19	1.92	0.25	3.8 ( 0.95 - 15.2 )	3.79 ( 4.11 )	3.79 ( 1.19 )	1.92 ( 0.25 )	SKIN AND SUBCUTANEOUS TISSUE DISORDERS
TRAUMATIC HAEMATOMA	2	4401	158	14628146	42.07	10.43	169.76	42.06	79.16	40.66	43.45	41.54	12.93	5.38	3.69	42.07 ( 10.43 - 169.76 )	42.06 ( 79.16 )	41.54 ( 12.93 )	5.38 ( 3.69 )	INJURY, POISONING AND PROCEDURAL COMPLICATIONS
RESPIRATORY TRACT CONGESTION	2	4401	3159	14625145	2.1	0.53	8.42	2.1	1.16	0.72	3.49	2.1	0.66	1.07	-0.59	2.1 ( 0.53 - 8.42 )	2.1 ( 1.16 )	2.1 ( 0.66 )	1.07 ( -0.59 )	RESPIRATORY, THORACIC AND MEDIASTINAL DISORDERS
DYSGEUSIA	2	4401	15405	14612899	0.43	0.11	1.72	0.43	1.5	-0.95	1.82	0.43	0.14	-1.21	-2.88	0.43 ( 0.11 - 1.72 )	0.43 ( 1.5 )	0.43 ( 0.14 )	-1.21 ( -2.88 )	NERVOUS SYSTEM DISORDERS
INCREASED VISCOSITY OF BRONCHIAL SECRETION	2	4401	134	14628170	49.61	12.28	200.48	49.59	93.82	48.19	50.98	48.87	15.19	5.61	3.93	49.61 ( 12.28 - 200.48 )	49.59 ( 93.82 )	48.87 ( 15.19 )	5.61 ( 3.93 )	RESPIRATORY, THORACIC AND MEDIASTINAL DISORDERS
LARYNGITIS	2	4401	2291	14626013	2.9	0.72	11.61	2.9	2.49	1.51	4.29	2.9	0.91	1.54	-0.13	2.9 ( 0.72 - 11.61 )	2.9 ( 2.49 )	2.9 ( 0.91 )	1.54 ( -0.13 )	INFECTIONS AND INFESTATIONS
SKIN DISORDER	2	4401	9108	14619196	0.73	0.18	2.92	0.73	0.2	-0.66	2.12	0.73	0.23	-0.45	-2.12	0.73 ( 0.18 - 2.92 )	0.73 ( 0.2 )	0.73 ( 0.23 )	-0.45 ( -2.12 )	SKIN AND SUBCUTANEOUS TISSUE DISORDERS
ANAL FISTULA INFECTION	2	4401	64	14628240	103.87	25.42	424.48	103.82	197.5	102.42	105.23	100.71	31.01	6.65	4.95	103.87 ( 25.42 - 424.48 )	103.82 ( 197.5 )	100.71 ( 31.01 )	6.65 ( 4.95 )	INFECTIONS AND INFESTATIONS
PARANASAL SINUS HYPERSECRETION	2	4401	633	14627671	10.5	2.62	42.1	10.5	17.13	9.11	11.88	10.47	3.28	3.39	1.72	10.5 ( 2.62 - 42.1 )	10.5 ( 17.13 )	10.47 ( 3.28 )	3.39 ( 1.72 )	RESPIRATORY, THORACIC AND MEDIASTINAL DISORDERS
APHTHOUS ULCER	2	4401	3053	14625251	2.18	0.54	8.71	2.18	1.27	0.79	3.56	2.18	0.68	1.12	-0.55	2.18 ( 0.54 - 8.71 )	2.18 ( 1.27 )	2.18 ( 0.68 )	1.12 ( -0.55 )	GASTROINTESTINAL DISORDERS
GASTRIC VOLVULUS	2	4401	19	14628285	349.88	81.47	1502.58	349.72	629.22	348.26	351.18	316.51	93.5	8.31	6.53	349.88 ( 81.47 - 1502.58 )	349.72 ( 629.22 )	316.51 ( 93.5 )	8.31 ( 6.53 )	GASTROINTESTINAL DISORDERS
PSYCHIATRIC SYMPTOM	2	4401	1431	14626873	4.65	1.16	18.6	4.64	5.71	3.26	6.03	4.64	1.45	2.21	0.55	4.65 ( 1.16 - 18.6 )	4.64 ( 5.71 )	4.64 ( 1.45 )	2.21 ( 0.55 )	PSYCHIATRIC DISORDERS
GENITAL HERPES	2	4401	337	14627967	19.73	4.91	79.22	19.72	35.33	18.33	21.11	19.61	6.13	4.29	2.62	19.73 ( 4.91 - 79.22 )	19.72 ( 35.33 )	19.61 ( 6.13 )	4.29 ( 2.62 )	INFECTIONS AND INFESTATIONS
HEPATIC PAIN	2	4401	879	14627425	7.56	1.89	30.3	7.56	11.36	6.17	8.95	7.54	2.36	2.92	1.25	7.56 ( 1.89 - 30.3 )	7.56 ( 11.36 )	7.54 ( 2.36 )	2.92 ( 1.25 )	HEPATOBILIARY DISORDERS
YELLOW SKIN	2	4401	773	14627531	8.6	2.15	34.46	8.6	13.39	7.21	9.98	8.58	2.68	3.1	1.43	8.6 ( 2.15 - 34.46 )	8.6 ( 13.39 )	8.58 ( 2.68 )	3.1 ( 1.43 )	SKIN AND SUBCUTANEOUS TISSUE DISORDERS
POLLAKIURIA	2	4401	8454	14619850	0.79	0.2	3.14	0.79	0.12	-0.6	2.17	0.79	0.25	-0.35	-2.01	0.79 ( 0.2 - 3.14 )	0.79 ( 0.12 )	0.79 ( 0.25 )	-0.35 ( -2.01 )	RENAL AND URINARY DISORDERS
DRUG-INDUCED LIVER INJURY	2	4401	8168	14620136	0.81	0.2	3.25	0.81	0.09	-0.57	2.2	0.81	0.26	-0.3	-1.96	0.81 ( 0.2 - 3.25 )	0.81 ( 0.09 )	0.81 ( 0.26 )	-0.3 ( -1.96 )	HEPATOBILIARY DISORDERS
THERAPY CESSATION	2	4401	10964	14617340	0.61	0.15	2.42	0.61	0.51	-0.78	1.99	0.61	0.19	-0.72	-2.39	0.61 ( 0.15 - 2.42 )	0.61 ( 0.51 )	0.61 ( 0.19 )	-0.72 ( -2.39 )	SURGICAL AND MEDICAL PROCEDURES
OXYGEN SATURATION DECREASED	2	4401	16073	14612231	0.41	0.1	1.65	0.41	1.67	-0.97	1.8	0.41	0.13	-1.27	-2.94	0.41 ( 0.1 - 1.65 )	0.41 ( 1.67 )	0.41 ( 0.13 )	-1.27 ( -2.94 )	INVESTIGATIONS
MUSCLE FATIGUE	2	4401	881	14627423	7.55	1.88	30.23	7.54	11.32	6.16	8.93	7.53	2.36	2.91	1.24	7.55 ( 1.88 - 30.23 )	7.54 ( 11.32 )	7.53 ( 2.36 )	2.91 ( 1.24 )	MUSCULOSKELETAL AND CONNECTIVE TISSUE DISORDERS
HERNIA REPAIR	2	4401	520	14627784	12.78	3.19	51.27	12.78	21.63	11.39	14.17	12.73	3.98	3.67	2	12.78 ( 3.19 - 51.27 )	12.78 ( 21.63 )	12.73 ( 3.98 )	3.67 ( 2 )	SURGICAL AND MEDICAL PROCEDURES
GASTROINTESTINAL HYPERMOTILITY	2	4401	85	14628219	78.21	19.24	317.93	78.17	148.87	76.77	79.57	76.4	23.63	6.26	4.56	78.21 ( 19.24 - 317.93 )	78.17 ( 148.87 )	76.4 ( 23.63 )	6.26 ( 4.56 )	GASTROINTESTINAL DISORDERS
INTESTINAL OBSTRUCTION	2	4401	8189	14620115	0.81	0.2	3.25	0.81	0.09	-0.57	2.2	0.81	0.25	-0.3	-1.97	0.81 ( 0.2 - 3.25 )	0.81 ( 0.09 )	0.81 ( 0.25 )	-0.3 ( -1.97 )	GASTROINTESTINAL DISORDERS
MOUTH SWELLING	2	4401	1442	14626862	4.61	1.15	18.46	4.61	5.64	3.22	5.99	4.6	1.44	2.2	0.53	4.61 ( 1.15 - 18.46 )	4.61 ( 5.64 )	4.6 ( 1.44 )	2.2 ( 0.53 )	GASTROINTESTINAL DISORDERS
STARING	2	4401	279	14628025	23.83	5.93	95.77	23.82	43.41	22.43	25.21	23.65	7.39	4.56	2.89	23.83 ( 5.93 - 95.77 )	23.82 ( 43.41 )	23.65 ( 7.39 )	4.56 ( 2.89 )	PSYCHIATRIC DISORDERS
TOXICITY TO VARIOUS AGENTS	2	4401	35636	14592668	0.19	0.05	0.74	0.19	7.12	-1.2	1.57	0.19	0.06	-2.42	-4.09	0.19 ( 0.05 - 0.74 )	0.19 ( 7.12 )	0.19 ( 0.06 )	-2.42 ( -4.09 )	INJURY, POISONING AND PROCEDURAL COMPLICATIONS
BACK INJURY	2	4401	2573	14625731	2.58	0.65	10.34	2.58	1.94	1.2	3.97	2.58	0.81	1.37	-0.3	2.58 ( 0.65 - 10.34 )	2.58 ( 1.94 )	2.58 ( 0.81 )	1.37 ( -0.3 )	INJURY, POISONING AND PROCEDURAL COMPLICATIONS
DRUG INTERACTION	2	4401	29890	14598414	0.22	0.06	0.89	0.22	5.45	-1.16	1.61	0.22	0.07	-2.17	-3.84	0.22 ( 0.06 - 0.89 )	0.22 ( 5.45 )	0.22 ( 0.07 )	-2.17 ( -3.84 )	GENERAL DISORDERS AND ADMINISTRATION SITE CONDITIONS
PAIN OF SKIN	2	4401	5475	14622829	1.21	0.3	4.86	1.21	0.08	-0.17	2.6	1.21	0.38	0.28	-1.39	1.21 ( 0.3 - 4.86 )	1.21 ( 0.08 )	1.21 ( 0.38 )	0.28 ( -1.39 )	SKIN AND SUBCUTANEOUS TISSUE DISORDERS
INCREASED BRONCHIAL SECRETION	2	4401	474	14627830	14.02	3.5	56.26	14.02	24.08	12.63	15.41	13.96	4.37	3.8	2.13	14.02 ( 3.5 - 56.26 )	14.02 ( 24.08 )	13.96 ( 4.37 )	3.8 ( 2.13 )	RESPIRATORY, THORACIC AND MEDIASTINAL DISORDERS
REFRACTORY CANCER	2	4401	41	14628263	162.14	39.21	670.55	162.07	305.25	160.65	163.48	154.57	47.13	7.27	5.55	162.14 ( 39.21 - 670.55 )	162.07 ( 305.25 )	154.57 ( 47.13 )	7.27 ( 5.55 )	NEOPLASMS BENIGN, MALIGNANT AND UNSPECIFIED (INCL CYSTS AND POLYPS)
MICTURITION URGENCY	2	4401	2366	14625938	2.81	0.7	11.24	2.81	2.33	1.42	4.19	2.81	0.88	1.49	-0.18	2.81 ( 0.7 - 11.24 )	2.81 ( 2.33 )	2.81 ( 0.88 )	1.49 ( -0.18 )	RENAL AND URINARY DISORDERS
DISCOLOURED VOMIT	2	4401	300	14628004	22.16	5.51	89.04	22.15	40.12	20.76	23.54	22.01	6.87	4.46	2.79	22.16 ( 5.51 - 89.04 )	22.15 ( 40.12 )	22.01 ( 6.87 )	4.46 ( 2.79 )	GASTROINTESTINAL DISORDERS
ABNORMAL WEIGHT GAIN	2	4401	879	14627425	7.56	1.89	30.3	7.56	11.36	6.17	8.95	7.54	2.36	2.92	1.25	7.56 ( 1.89 - 30.3 )	7.56 ( 11.36 )	7.54 ( 2.36 )	2.92 ( 1.25 )	METABOLISM AND NUTRITION DISORDERS
SKIN FISSURES	2	4401	4627	14623677	1.44	0.36	5.75	1.44	0.26	0.05	2.82	1.44	0.45	0.52	-1.15	1.44 ( 0.36 - 5.75 )	1.44 ( 0.26 )	1.44 ( 0.45 )	0.52 ( -1.15 )	SKIN AND SUBCUTANEOUS TISSUE DISORDERS
PNEUMOTHORAX	2	4401	3632	14624672	1.83	0.46	7.32	1.83	0.75	0.44	3.22	1.83	0.57	0.87	-0.8	1.83 ( 0.46 - 7.32 )	1.83 ( 0.75 )	1.83 ( 0.57 )	0.87 ( -0.8 )	RESPIRATORY, THORACIC AND MEDIASTINAL DISORDERS
SYNCOPE	2	4401	18543	14609761	0.36	0.09	1.43	0.36	2.3	-1.03	1.74	0.36	0.11	-1.48	-3.15	0.36 ( 0.09 - 1.43 )	0.36 ( 2.3 )	0.36 ( 0.11 )	-1.48 ( -3.15 )	NERVOUS SYSTEM DISORDERS
CARDIAC FAILURE	2	4401	17054	14611250	0.39	0.1	1.56	0.39	1.91	-1	1.78	0.39	0.12	-1.36	-3.03	0.39 ( 0.1 - 1.56 )	0.39 ( 1.91 )	0.39 ( 0.12 )	-1.36 ( -3.03 )	CARDIAC DISORDERS
SPINAL COMPRESSION FRACTURE	2	4401	2034	14626270	3.27	0.82	13.08	3.27	3.14	1.88	4.65	3.26	1.02	1.71	0.04	3.27 ( 0.82 - 13.08 )	3.27 ( 3.14 )	3.26 ( 1.02 )	1.71 ( 0.04 )	INJURY, POISONING AND PROCEDURAL COMPLICATIONS
CHOLELITHIASIS	2	4401	5098	14623206	1.3	0.33	5.22	1.3	0.14	-0.08	2.69	1.3	0.41	0.38	-1.28	1.3 ( 0.33 - 5.22 )	1.3 ( 0.14 )	1.3 ( 0.41 )	0.38 ( -1.28 )	HEPATOBILIARY DISORDERS
FEELING JITTERY	2	4401	2747	14625557	2.42	0.6	9.68	2.42	1.66	1.03	3.81	2.42	0.76	1.27	-0.39	2.42 ( 0.6 - 9.68 )	2.42 ( 1.66 )	2.42 ( 0.76 )	1.27 ( -0.39 )	GENERAL DISORDERS AND ADMINISTRATION SITE CONDITIONS
SUPRAVENTRICULAR TACHYCARDIA	2	4401	1660	14626644	4	1	16.03	4	4.5	2.62	5.39	4	1.25	2	0.33	4 ( 1 - 16.03 )	4 ( 4.5 )	4 ( 1.25 )	2 ( 0.33 )	CARDIAC DISORDERS
ANKLE FRACTURE	2	4401	3623	14624681	1.83	0.46	7.34	1.83	0.76	0.45	3.22	1.83	0.57	0.87	-0.79	1.83 ( 0.46 - 7.34 )	1.83 ( 0.76 )	1.83 ( 0.57 )	0.87 ( -0.79 )	INJURY, POISONING AND PROCEDURAL COMPLICATIONS
FEELING HOT	2	4401	13586	14614718	0.49	0.12	1.96	0.49	1.07	-0.9	1.87	0.49	0.15	-1.03	-2.7	0.49 ( 0.12 - 1.96 )	0.49 ( 1.07 )	0.49 ( 0.15 )	-1.03 ( -2.7 )	GENERAL DISORDERS AND ADMINISTRATION SITE CONDITIONS
BLOOD PRESSURE DIASTOLIC INCREASED	2	4401	2053	14626251	3.24	0.81	12.96	3.24	3.09	1.85	4.62	3.23	1.01	1.69	0.03	3.24 ( 0.81 - 12.96 )	3.24 ( 3.09 )	3.23 ( 1.01 )	1.69 ( 0.03 )	INVESTIGATIONS
WHITE BLOOD CELL COUNT INCREASED	2	4401	6897	14621407	0.96	0.24	3.85	0.96	0	-0.42	2.35	0.96	0.3	-0.05	-1.72	0.96 ( 0.24 - 3.85 )	0.96 ( 0 )	0.96 ( 0.3 )	-0.05 ( -1.72 )	INVESTIGATIONS
BLOOD CALCIUM DECREASED	2	4401	2424	14625880	2.74	0.69	10.97	2.74	2.21	1.36	4.13	2.74	0.86	1.45	-0.21	2.74 ( 0.69 - 10.97 )	2.74 ( 2.21 )	2.74 ( 0.86 )	1.45 ( -0.21 )	INVESTIGATIONS
VERTIGO	2	4401	11232	14617072	0.59	0.15	2.37	0.59	0.56	-0.79	1.98	0.59	0.19	-0.76	-2.42	0.59 ( 0.15 - 2.37 )	0.59 ( 0.56 )	0.59 ( 0.19 )	-0.76 ( -2.42 )	EAR AND LABYRINTH DISORDERS
MALIGNANT PLEURAL EFFUSION	2	4401	311	14627993	21.37	5.32	85.88	21.37	38.58	19.98	22.76	21.24	6.63	4.41	2.73	21.37 ( 5.32 - 85.88 )	21.37 ( 38.58 )	21.24 ( 6.63 )	4.41 ( 2.73 )	NEOPLASMS BENIGN, MALIGNANT AND UNSPECIFIED (INCL CYSTS AND POLYPS)
RIB FRACTURE	2	4401	4761	14623543	1.4	0.35	5.58	1.4	0.22	0.01	2.78	1.4	0.44	0.48	-1.19	1.4 ( 0.35 - 5.58 )	1.4 ( 0.22 )	1.4 ( 0.44 )	0.48 ( -1.19 )	INJURY, POISONING AND PROCEDURAL COMPLICATIONS
UNEVALUABLE EVENT	2	4401	15594	14612710	0.43	0.11	1.7	0.43	1.55	-0.96	1.81	0.43	0.13	-1.23	-2.9	0.43 ( 0.11 - 1.7 )	0.43 ( 1.55 )	0.43 ( 0.13 )	-1.23 ( -2.9 )	GENERAL DISORDERS AND ADMINISTRATION SITE CONDITIONS
PULMONARY EMBOLISM	2	4401	14631	14613673	0.45	0.11	1.82	0.45	1.31	-0.93	1.84	0.45	0.14	-1.14	-2.81	0.45 ( 0.11 - 1.82 )	0.45 ( 1.31 )	0.45 ( 0.14 )	-1.14 ( -2.81 )	RESPIRATORY, THORACIC AND MEDIASTINAL DISORDERS
MUSCULOSKELETAL CHEST PAIN	2	4401	3414	14624890	1.95	0.49	7.79	1.95	0.92	0.56	3.33	1.95	0.61	0.96	-0.71	1.95 ( 0.49 - 7.79 )	1.95 ( 0.92 )	1.95 ( 0.61 )	0.96 ( -0.71 )	MUSCULOSKELETAL AND CONNECTIVE TISSUE DISORDERS
ABDOMINAL PAIN LOWER	2	4401	4494	14623810	1.48	0.37	5.92	1.48	0.31	0.09	2.86	1.48	0.46	0.56	-1.1	1.48 ( 0.37 - 5.92 )	1.48 ( 0.31 )	1.48 ( 0.46 )	0.56 ( -1.1 )	GASTROINTESTINAL DISORDERS
UPPER-AIRWAY COUGH SYNDROME	2	4401	2226	14626078	2.99	0.75	11.95	2.99	2.64	1.6	4.37	2.98	0.93	1.58	-0.09	2.99 ( 0.75 - 11.95 )	2.99 ( 2.64 )	2.98 ( 0.93 )	1.58 ( -0.09 )	RESPIRATORY, THORACIC AND MEDIASTINAL DISORDERS
HYPERGLYCAEMIA	2	4401	6753	14621551	0.98	0.25	3.94	0.98	0	-0.4	2.37	0.98	0.31	-0.02	-1.69	0.98 ( 0.25 - 3.94 )	0.98 ( 0 )	0.98 ( 0.31 )	-0.02 ( -1.69 )	METABOLISM AND NUTRITION DISORDERS
POST PROCEDURAL CONSTIPATION	2	4401	26	14628278	255.68	60.67	1077.59	255.57	470.92	254.13	257	237.38	71.24	7.89	6.14	255.68 ( 60.67 - 1077.59 )	255.57 ( 470.92 )	237.38 ( 71.24 )	7.89 ( 6.14 )	INJURY, POISONING AND PROCEDURAL COMPLICATIONS
MUSCLE TWITCHING	2	4401	4179	14624125	1.59	0.4	6.36	1.59	0.44	0.2	2.98	1.59	0.5	0.67	-1	1.59 ( 0.4 - 6.36 )	1.59 ( 0.44 )	1.59 ( 0.5 )	0.67 ( -1 )	MUSCULOSKELETAL AND CONNECTIVE TISSUE DISORDERS
SEASONAL ALLERGY	2	4401	4631	14623673	1.44	0.36	5.74	1.43	0.26	0.05	2.82	1.43	0.45	0.52	-1.15	1.44 ( 0.36 - 5.74 )	1.43 ( 0.26 )	1.43 ( 0.45 )	0.52 ( -1.15 )	IMMUNE SYSTEM DISORDERS
EAR DISCOMFORT	2	4401	2235	14626069	2.97	0.74	11.9	2.97	2.62	1.59	4.36	2.97	0.93	1.57	-0.1	2.97 ( 0.74 - 11.9 )	2.97 ( 2.62 )	2.97 ( 0.93 )	1.57 ( -0.1 )	EAR AND LABYRINTH DISORDERS
THROAT CLEARING	2	4401	2413	14625891	2.75	0.69	11.02	2.75	2.23	1.37	4.14	2.75	0.86	1.46	-0.21	2.75 ( 0.69 - 11.02 )	2.75 ( 2.23 )	2.75 ( 0.86 )	1.46 ( -0.21 )	RESPIRATORY, THORACIC AND MEDIASTINAL DISORDERS
RASH PRURITIC	2	4401	11206	14617098	0.59	0.15	2.37	0.59	0.56	-0.79	1.98	0.59	0.19	-0.75	-2.42	0.59 ( 0.15 - 2.37 )	0.59 ( 0.56 )	0.59 ( 0.19 )	-0.75 ( -2.42 )	SKIN AND SUBCUTANEOUS TISSUE DISORDERS
URINARY INCONTINENCE	2	4401	5699	14622605	1.17	0.29	4.66	1.17	0.05	-0.22	2.55	1.17	0.37	0.22	-1.45	1.17 ( 0.29 - 4.66 )	1.17 ( 0.05 )	1.17 ( 0.37 )	0.22 ( -1.45 )	RENAL AND URINARY DISORDERS
BACK DISORDER	2	4401	3531	14624773	1.88	0.47	7.53	1.88	0.83	0.5	3.27	1.88	0.59	0.91	-0.76	1.88 ( 0.47 - 7.53 )	1.88 ( 0.83 )	1.88 ( 0.59 )	0.91 ( -0.76 )	MUSCULOSKELETAL AND CONNECTIVE TISSUE DISORDERS
RECTAL HAEMORRHAGE	2	4401	7560	14620744	0.88	0.22	3.52	0.88	0.03	-0.51	2.26	0.88	0.28	-0.19	-1.85	0.88 ( 0.22 - 3.52 )	0.88 ( 0.03 )	0.88 ( 0.28 )	-0.19 ( -1.85 )	GASTROINTESTINAL DISORDERS
INFLUENZA LIKE ILLNESS	2	4401	13247	14615057	0.5	0.13	2.01	0.5	0.99	-0.88	1.89	0.5	0.16	-1	-2.66	0.5 ( 0.13 - 2.01 )	0.5 ( 0.99 )	0.5 ( 0.16 )	-1 ( -2.66 )	GENERAL DISORDERS AND ADMINISTRATION SITE CONDITIONS
HAEMATOCHEZIA	2	4401	15772	14612532	0.42	0.11	1.68	0.42	1.59	-0.96	1.81	0.42	0.13	-1.25	-2.91	0.42 ( 0.11 - 1.68 )	0.42 ( 1.59 )	0.42 ( 0.13 )	-1.25 ( -2.91 )	GASTROINTESTINAL DISORDERS
GASTRIC HAEMORRHAGE	2	4401	1824	14626480	3.64	0.91	14.59	3.64	3.83	2.26	5.03	3.64	1.14	1.86	0.2	3.64 ( 0.91 - 14.59 )	3.64 ( 3.83 )	3.64 ( 1.14 )	1.86 ( 0.2 )	GASTROINTESTINAL DISORDERS
ADRENAL INSUFFICIENCY	2	4401	3592	14624712	1.85	0.46	7.4	1.85	0.78	0.46	3.24	1.85	0.58	0.89	-0.78	1.85 ( 0.46 - 7.4 )	1.85 ( 0.78 )	1.85 ( 0.58 )	0.89 ( -0.78 )	ENDOCRINE DISORDERS
EJECTION FRACTION DECREASED	2	4401	4094	14624210	1.62	0.41	6.5	1.62	0.48	0.24	3.01	1.62	0.51	0.7	-0.97	1.62 ( 0.41 - 6.5 )	1.62 ( 0.48 )	1.62 ( 0.51 )	0.7 ( -0.97 )	INVESTIGATIONS
DECREASED ACTIVITY	2	4401	3328	14624976	2	0.5	7.99	2	0.99	0.61	3.38	2	0.63	1	-0.67	2 ( 0.5 - 7.99 )	2 ( 0.99 )	2 ( 0.63 )	1 ( -0.67 )	GENERAL DISORDERS AND ADMINISTRATION SITE CONDITIONS
VISUAL IMPAIRMENT	2	4401	30231	14598073	0.22	0.05	0.88	0.22	5.55	-1.17	1.61	0.22	0.07	-2.19	-3.85	0.22 ( 0.05 - 0.88 )	0.22 ( 5.55 )	0.22 ( 0.07 )	-2.19 ( -3.85 )	EYE DISORDERS
HICCUPS	2	4401	1568	14626736	4.24	1.06	16.97	4.24	4.94	2.85	5.62	4.23	1.33	2.08	0.41	4.24 ( 1.06 - 16.97 )	4.24 ( 4.94 )	4.23 ( 1.33 )	2.08 ( 0.41 )	RESPIRATORY, THORACIC AND MEDIASTINAL DISORDERS
NOROVIRUS INFECTION	2	4401	450	14627854	14.77	3.68	59.27	14.77	25.55	13.38	16.15	14.71	4.6	3.88	2.21	14.77 ( 3.68 - 59.27 )	14.77 ( 25.55 )	14.71 ( 4.6 )	3.88 ( 2.21 )	INFECTIONS AND INFESTATIONS
MYCOBACTERIUM AVIUM COMPLEX INFECTION	2	4401	634	14627670	10.48	2.62	42.03	10.48	17.1	9.09	11.87	10.45	3.27	3.39	1.72	10.48 ( 2.62 - 42.03 )	10.48 ( 17.1 )	10.45 ( 3.27 )	3.39 ( 1.72 )	INFECTIONS AND INFESTATIONS
LOCALISED INFECTION	2	4401	6034	14622270	1.1	0.28	4.41	1.1	0.02	-0.28	2.49	1.1	0.35	0.14	-1.53	1.1 ( 0.28 - 4.41 )	1.1 ( 0.02 )	1.1 ( 0.35 )	0.14 ( -1.53 )	INFECTIONS AND INFESTATIONS
NEPHROLITHIASIS	2	4401	11362	14616942	0.58	0.15	2.34	0.58	0.59	-0.8	1.97	0.58	0.18	-0.77	-2.44	0.58 ( 0.15 - 2.34 )	0.58 ( 0.59 )	0.58 ( 0.18 )	-0.77 ( -2.44 )	RENAL AND URINARY DISORDERS
CACHEXIA	2	4401	994	14627310	6.69	1.67	26.79	6.68	9.65	5.3	8.07	6.67	2.09	2.74	1.07	6.69 ( 1.67 - 26.79 )	6.68 ( 9.65 )	6.67 ( 2.09 )	2.74 ( 1.07 )	METABOLISM AND NUTRITION DISORDERS
TUMOUR HAEMORRHAGE	2	4401	623	14627681	10.67	2.66	42.77	10.67	17.46	9.28	12.05	10.63	3.33	3.41	1.74	10.67 ( 2.66 - 42.77 )	10.67 ( 17.46 )	10.63 ( 3.33 )	3.41 ( 1.74 )	NEOPLASMS BENIGN, MALIGNANT AND UNSPECIFIED (INCL CYSTS AND POLYPS)
GASTROINTESTINAL TOXICITY	2	4401	1145	14627159	5.81	1.45	23.25	5.8	7.94	4.42	7.19	5.79	1.81	2.53	0.87	5.81 ( 1.45 - 23.25 )	5.8 ( 7.94 )	5.79 ( 1.81 )	2.53 ( 0.87 )	GASTROINTESTINAL DISORDERS
GENERALISED OEDEMA	2	4401	2253	14626051	2.95	0.74	11.81	2.95	2.57	1.56	4.34	2.95	0.92	1.56	-0.11	2.95 ( 0.74 - 11.81 )	2.95 ( 2.57 )	2.95 ( 0.92 )	1.56 ( -0.11 )	GENERAL DISORDERS AND ADMINISTRATION SITE CONDITIONS
BOWEL MOVEMENT IRREGULARITY	2	4401	2307	14625997	2.88	0.72	11.53	2.88	2.45	1.49	4.27	2.88	0.9	1.53	-0.14	2.88 ( 0.72 - 11.53 )	2.88 ( 2.45 )	2.88 ( 0.9 )	1.53 ( -0.14 )	GASTROINTESTINAL DISORDERS
GASTRITIS	2	4401	4922	14623382	1.35	0.34	5.4	1.35	0.18	-0.04	2.74	1.35	0.42	0.43	-1.23	1.35 ( 0.34 - 5.4 )	1.35 ( 0.18 )	1.35 ( 0.42 )	0.43 ( -1.23 )	GASTROINTESTINAL DISORDERS
GINGIVAL BLEEDING	2	4401	2352	14625952	2.83	0.71	11.31	2.83	2.36	1.44	4.21	2.82	0.88	1.5	-0.17	2.83 ( 0.71 - 11.31 )	2.83 ( 2.36 )	2.82 ( 0.88 )	1.5 ( -0.17 )	GASTROINTESTINAL DISORDERS
PRODUCT COMPLAINT	2	4401	9964	14618340	0.67	0.17	2.67	0.67	0.33	-0.72	2.05	0.67	0.21	-0.58	-2.25	0.67 ( 0.17 - 2.67 )	0.67 ( 0.33 )	0.67 ( 0.21 )	-0.58 ( -2.25 )	PRODUCT ISSUES
LUNG DISORDER	2	4401	10665	14617639	0.62	0.16	2.49	0.62	0.46	-0.76	2.01	0.62	0.2	-0.68	-2.35	0.62 ( 0.16 - 2.49 )	0.62 ( 0.46 )	0.62 ( 0.2 )	-0.68 ( -2.35 )	RESPIRATORY, THORACIC AND MEDIASTINAL DISORDERS
PALPITATIONS	2	4401	22182	14606122	0.3	0.07	1.2	0.3	3.28	-1.09	1.69	0.3	0.09	-1.74	-3.41	0.3 ( 0.07 - 1.2 )	0.3 ( 3.28 )	0.3 ( 0.09 )	-1.74 ( -3.41 )	CARDIAC DISORDERS
CYST	2	4401	2938	14625366	2.26	0.57	9.05	2.26	1.41	0.88	3.65	2.26	0.71	1.18	-0.49	2.26 ( 0.57 - 9.05 )	2.26 ( 1.41 )	2.26 ( 0.71 )	1.18 ( -0.49 )	GENERAL DISORDERS AND ADMINISTRATION SITE CONDITIONS
GASTROENTERITIS VIRAL	2	4401	3869	14624435	1.72	0.43	6.87	1.72	0.6	0.33	3.1	1.72	0.54	0.78	-0.89	1.72 ( 0.43 - 6.87 )	1.72 ( 0.6 )	1.72 ( 0.54 )	0.78 ( -0.89 )	INFECTIONS AND INFESTATIONS
HAEMORRHAGIC DISORDER	2	4401	214	14628090	31.06	7.72	125.05	31.05	57.63	29.66	32.44	30.77	9.6	4.94	3.27	31.06 ( 7.72 - 125.05 )	31.05 ( 57.63 )	30.77 ( 9.6 )	4.94 ( 3.27 )	BLOOD AND LYMPHATIC SYSTEM DISORDERS
SHOULDER FRACTURE	2	4401	473	14627831	14.05	3.5	56.38	14.05	24.14	12.66	15.44	13.99	4.38	3.81	2.13	14.05 ( 3.5 - 56.38 )	14.05 ( 24.14 )	13.99 ( 4.38 )	3.81 ( 2.13 )	INJURY, POISONING AND PROCEDURAL COMPLICATIONS
ROTATOR CUFF SYNDROME	2	4401	2455	14625849	2.71	0.68	10.84	2.71	2.15	1.32	4.09	2.71	0.85	1.44	-0.23	2.71 ( 0.68 - 10.84 )	2.71 ( 2.15 )	2.71 ( 0.85 )	1.44 ( -0.23 )	MUSCULOSKELETAL AND CONNECTIVE TISSUE DISORDERS
AVULSION FRACTURE	2	4401	62	14628242	107.22	26.22	438.48	107.17	203.79	105.76	108.58	103.85	31.96	6.7	4.99	107.22 ( 26.22 - 438.48 )	107.17 ( 203.79 )	103.85 ( 31.96 )	6.7 ( 4.99 )	INJURY, POISONING AND PROCEDURAL COMPLICATIONS
INAPPROPRIATE SCHEDULE OF PRODUCT ADMINISTRATION	2	4401	76557	14551747	0.09	0.02	0.35	0.09	19.32	-1.3	1.47	0.09	0.03	-3.53	-5.19	0.09 ( 0.02 - 0.35 )	0.09 ( 19.32 )	0.09 ( 0.03 )	-3.53 ( -5.19 )	INJURY, POISONING AND PROCEDURAL COMPLICATIONS
PRODUCT PACKAGING QUANTITY ISSUE	2	4401	3073	14625231	2.16	0.54	8.65	2.16	1.25	0.78	3.55	2.16	0.68	1.11	-0.56	2.16 ( 0.54 - 8.65 )	2.16 ( 1.25 )	2.16 ( 0.68 )	1.11 ( -0.56 )	PRODUCT ISSUES
ACUTE CORONARY SYNDROME	2	4401	1252	14627052	5.31	1.33	21.26	5.31	6.98	3.92	6.69	5.3	1.66	2.41	0.74	5.31 ( 1.33 - 21.26 )	5.31 ( 6.98 )	5.3 ( 1.66 )	2.41 ( 0.74 )	CARDIAC DISORDERS
ADULT FAILURE TO THRIVE	2	4401	58	14628246	114.62	27.98	469.43	114.56	217.64	113.15	115.97	110.78	34.05	6.79	5.08	114.62 ( 27.98 - 469.43 )	114.56 ( 217.64 )	110.78 ( 34.05 )	6.79 ( 5.08 )	METABOLISM AND NUTRITION DISORDERS
BREAST CANCER RECURRENT	1	4402	640	14627664	5.19	0.73	36.93	5.19	3.38	3.23	7.15	5.18	1	2.37	0.7	5.19 ( 0.73 - 36.93 )	5.19 ( 3.38 )	5.18 ( 1 )	2.37 ( 0.7 )	NEOPLASMS BENIGN, MALIGNANT AND UNSPECIFIED (INCL CYSTS AND POLYPS)
ACUTE CARDIAC EVENT	1	4402	58	14628246	57.29	7.93	413.75	57.28	54.36	55.31	59.26	56.33	10.77	5.82	4.11	57.29 ( 7.93 - 413.75 )	57.28 ( 54.36 )	56.33 ( 10.77 )	5.82 ( 4.11 )	CARDIAC DISORDERS
GASTROINTESTINAL TRACT IRRITATION	1	4402	252	14628052	13.19	1.85	94	13.18	11.22	11.22	15.15	13.14	2.54	3.72	2.04	13.19 ( 1.85 - 94 )	13.18 ( 11.22 )	13.14 ( 2.54 )	3.72 ( 2.04 )	GASTROINTESTINAL DISORDERS
TONGUE ULCERATION	1	4402	616	14627688	5.39	0.76	38.37	5.39	3.57	3.43	7.35	5.39	1.04	2.43	0.76	5.39 ( 0.76 - 38.37 )	5.39 ( 3.57 )	5.39 ( 1.04 )	2.43 ( 0.76 )	GASTROINTESTINAL DISORDERS
SPINAL FRACTURE	1	4402	4499	14623805	0.74	0.1	5.24	0.74	0.09	-1.22	2.7	0.74	0.14	-0.44	-2.1	0.74 ( 0.1 - 5.24 )	0.74 ( 0.09 )	0.74 ( 0.14 )	-0.44 ( -2.1 )	INJURY, POISONING AND PROCEDURAL COMPLICATIONS
POST PROCEDURAL HAEMORRHAGE	1	4402	1783	14626521	1.86	0.26	13.24	1.86	0.4	-0.1	3.82	1.86	0.36	0.9	-0.77	1.86 ( 0.26 - 13.24 )	1.86 ( 0.4 )	1.86 ( 0.36 )	0.9 ( -0.77 )	INJURY, POISONING AND PROCEDURAL COMPLICATIONS
OSTEOSARCOMA	1	4402	111	14628193	29.94	4.18	214.47	29.93	27.72	27.96	31.9	29.67	5.71	4.89	3.2	29.94 ( 4.18 - 214.47 )	29.93 ( 27.72 )	29.67 ( 5.71 )	4.89 ( 3.2 )	NEOPLASMS BENIGN, MALIGNANT AND UNSPECIFIED (INCL CYSTS AND POLYPS)
RENAL INJURY	1	4402	11088	14617216	0.3	0.04	2.13	0.3	1.64	-1.66	2.26	0.3	0.06	-1.74	-3.41	0.3 ( 0.04 - 2.13 )	0.3 ( 1.64 )	0.3 ( 0.06 )	-1.74 ( -3.41 )	RENAL AND URINARY DISORDERS
LIMB OPERATION	1	4402	1287	14627017	2.58	0.36	18.35	2.58	0.97	0.62	4.54	2.58	0.5	1.37	-0.3	2.58 ( 0.36 - 18.35 )	2.58 ( 0.97 )	2.58 ( 0.5 )	1.37 ( -0.3 )	SURGICAL AND MEDICAL PROCEDURES
POST PROCEDURAL COMPLICATION	1	4402	3227	14625077	1.03	0.14	7.31	1.03	0	-0.93	2.99	1.03	0.2	0.04	-1.63	1.03 ( 0.14 - 7.31 )	1.03 ( 0 )	1.03 ( 0.2 )	0.04 ( -1.63 )	INJURY, POISONING AND PROCEDURAL COMPLICATIONS
RESPIRATORY SYMPTOM	1	4402	957	14627347	3.47	0.49	24.68	3.47	1.76	1.51	5.43	3.47	0.67	1.79	0.13	3.47 ( 0.49 - 24.68 )	3.47 ( 1.76 )	3.47 ( 0.67 )	1.79 ( 0.13 )	RESPIRATORY, THORACIC AND MEDIASTINAL DISORDERS
EXTRASYSTOLES	1	4402	1044	14627260	3.18	0.45	22.62	3.18	1.5	1.22	5.14	3.18	0.62	1.67	0	3.18 ( 0.45 - 22.62 )	3.18 ( 1.5 )	3.18 ( 0.62 )	1.67 ( 0 )	CARDIAC DISORDERS
EYE SWELLING	1	4402	7165	14621139	0.46	0.07	3.29	0.46	0.62	-1.5	2.42	0.46	0.09	-1.11	-2.78	0.46 ( 0.07 - 3.29 )	0.46 ( 0.62 )	0.46 ( 0.09 )	-1.11 ( -2.78 )	EYE DISORDERS
EYE CONTUSION	1	4402	625	14627679	5.32	0.75	37.81	5.32	3.5	3.35	7.28	5.31	1.03	2.41	0.74	5.32 ( 0.75 - 37.81 )	5.32 ( 3.5 )	5.31 ( 1.03 )	2.41 ( 0.74 )	INJURY, POISONING AND PROCEDURAL COMPLICATIONS
FACIAL PARALYSIS	1	4402	2279	14626025	1.46	0.21	10.36	1.46	0.14	-0.5	3.42	1.46	0.28	0.54	-1.12	1.46 ( 0.21 - 10.36 )	1.46 ( 0.14 )	1.46 ( 0.28 )	0.54 ( -1.12 )	NERVOUS SYSTEM DISORDERS
CHOKING	1	4402	4061	14624243	0.82	0.12	5.81	0.82	0.04	-1.14	2.78	0.82	0.16	-0.29	-1.96	0.82 ( 0.12 - 5.81 )	0.82 ( 0.04 )	0.82 ( 0.16 )	-0.29 ( -1.96 )	RESPIRATORY, THORACIC AND MEDIASTINAL DISORDERS
CYTOPENIA	1	4402	4319	14623985	0.77	0.11	5.46	0.77	0.07	-1.19	2.73	0.77	0.15	-0.38	-2.05	0.77 ( 0.11 - 5.46 )	0.77 ( 0.07 )	0.77 ( 0.15 )	-0.38 ( -2.05 )	BLOOD AND LYMPHATIC SYSTEM DISORDERS
LIVER FUNCTION TEST ABNORMAL	1	4402	2933	14625371	1.13	0.16	8.05	1.13	0.02	-0.83	3.09	1.13	0.22	0.18	-1.49	1.13 ( 0.16 - 8.05 )	1.13 ( 0.02 )	1.13 ( 0.22 )	0.18 ( -1.49 )	INVESTIGATIONS
LIP SWELLING	1	4402	6224	14622080	0.53	0.08	3.79	0.53	0.41	-1.43	2.49	0.53	0.1	-0.91	-2.57	0.53 ( 0.08 - 3.79 )	0.53 ( 0.41 )	0.53 ( 0.1 )	-0.91 ( -2.57 )	GASTROINTESTINAL DISORDERS
MOUTH INJURY	1	4402	311	14627993	10.68	1.5	76.11	10.68	8.75	8.72	12.65	10.65	2.06	3.41	1.74	10.68 ( 1.5 - 76.11 )	10.68 ( 8.75 )	10.65 ( 2.06 )	3.41 ( 1.74 )	INJURY, POISONING AND PROCEDURAL COMPLICATIONS
EMOTIONAL DISORDER	1	4402	6019	14622285	0.55	0.08	3.92	0.55	0.36	-1.41	2.51	0.55	0.11	-0.86	-2.52	0.55 ( 0.08 - 3.92 )	0.55 ( 0.36 )	0.55 ( 0.11 )	-0.86 ( -2.52 )	PSYCHIATRIC DISORDERS
ALBUMINURIA	1	4402	130	14628174	25.56	3.57	182.88	25.56	23.42	23.59	27.52	25.37	4.89	4.66	2.98	25.56 ( 3.57 - 182.88 )	25.56 ( 23.42 )	25.37 ( 4.89 )	4.66 ( 2.98 )	RENAL AND URINARY DISORDERS
NEPHROPATHY TOXIC	1	4402	2562	14625742	1.3	0.18	9.21	1.3	0.07	-0.66	3.26	1.3	0.25	0.37	-1.29	1.3 ( 0.18 - 9.21 )	1.3 ( 0.07 )	1.3 ( 0.25 )	0.37 ( -1.29 )	RENAL AND URINARY DISORDERS
CARDIAC ARREST	1	4402	13030	14615274	0.25	0.04	1.81	0.25	2.18	-1.7	2.21	0.26	0.05	-1.97	-3.64	0.25 ( 0.04 - 1.81 )	0.25 ( 2.18 )	0.26 ( 0.05 )	-1.97 ( -3.64 )	CARDIAC DISORDERS
PANCREATIC ENZYMES INCREASED	1	4402	264	14628040	12.59	1.77	89.71	12.58	10.62	10.62	14.55	12.54	2.42	3.65	1.97	12.59 ( 1.77 - 89.71 )	12.58 ( 10.62 )	12.54 ( 2.42 )	3.65 ( 1.97 )	INVESTIGATIONS
CEREBRAL INFARCTION	1	4402	3999	14624305	0.83	0.12	5.9	0.83	0.03	-1.13	2.79	0.83	0.16	-0.27	-1.93	0.83 ( 0.12 - 5.9 )	0.83 ( 0.03 )	0.83 ( 0.16 )	-0.27 ( -1.93 )	NERVOUS SYSTEM DISORDERS
CANCER SURGERY	1	4402	243	14628061	13.68	1.92	97.5	13.67	11.7	11.71	15.64	13.62	2.63	3.77	2.09	13.68 ( 1.92 - 97.5 )	13.67 ( 11.7 )	13.62 ( 2.63 )	3.77 ( 2.09 )	SURGICAL AND MEDICAL PROCEDURES
SHOULDER OPERATION	1	4402	1166	14627138	2.85	0.4	20.25	2.85	1.2	0.89	4.81	2.85	0.55	1.51	-0.16	2.85 ( 0.4 - 20.25 )	2.85 ( 1.2 )	2.85 ( 0.55 )	1.51 ( -0.16 )	SURGICAL AND MEDICAL PROCEDURES
PNEUMONIA VIRAL	1	4402	802	14627502	4.14	0.58	29.46	4.14	2.38	2.18	6.1	4.14	0.8	2.05	0.38	4.14 ( 0.58 - 29.46 )	4.14 ( 2.38 )	4.14 ( 0.8 )	2.05 ( 0.38 )	INFECTIONS AND INFESTATIONS
THROMBOCYTOPENIA	1	4402	24224	14604080	0.14	0.02	0.97	0.14	5.44	-1.82	2.1	0.14	0.03	-2.87	-4.53	0.14 ( 0.02 - 0.97 )	0.14 ( 5.44 )	0.14 ( 0.03 )	-2.87 ( -4.53 )	BLOOD AND LYMPHATIC SYSTEM DISORDERS
UROSEPSIS	1	4402	2001	14626303	1.66	0.23	11.8	1.66	0.26	-0.3	3.62	1.66	0.32	0.73	-0.94	1.66 ( 0.23 - 11.8 )	1.66 ( 0.26 )	1.66 ( 0.32 )	0.73 ( -0.94 )	INFECTIONS AND INFESTATIONS
EMPHYSEMATOUS CYSTITIS	1	4402	59	14628245	56.32	7.8	406.62	56.31	53.42	54.33	58.29	55.39	10.59	5.79	4.08	56.32 ( 7.8 - 406.62 )	56.31 ( 53.42 )	55.39 ( 10.59 )	5.79 ( 4.08 )	INFECTIONS AND INFESTATIONS
KLEBSIELLA SEPSIS	1	4402	233	14628071	14.26	2	101.7	14.26	12.28	12.3	16.22	14.2	2.74	3.83	2.15	14.26 ( 2 - 101.7 )	14.26 ( 12.28 )	14.2 ( 2.74 )	3.83 ( 2.15 )	INFECTIONS AND INFESTATIONS
PULMONARY MASS	1	4402	3915	14624389	0.85	0.12	6.03	0.85	0.03	-1.11	2.81	0.85	0.16	-0.24	-1.9	0.85 ( 0.12 - 6.03 )	0.85 ( 0.03 )	0.85 ( 0.16 )	-0.24 ( -1.9 )	RESPIRATORY, THORACIC AND MEDIASTINAL DISORDERS
DIAPHRAGMATIC SPASM	1	4402	43	14628261	77.28	10.64	561.34	77.26	73.57	75.28	79.25	75.53	14.37	6.24	4.52	77.28 ( 10.64 - 561.34 )	77.26 ( 73.57 )	75.53 ( 14.37 )	6.24 ( 4.52 )	RESPIRATORY, THORACIC AND MEDIASTINAL DISORDERS
ORAL DISCOMFORT	1	4402	2519	14625785	1.32	0.19	9.37	1.32	0.08	-0.64	3.28	1.32	0.26	0.4	-1.27	1.32 ( 0.19 - 9.37 )	1.32 ( 0.08 )	1.32 ( 0.26 )	0.4 ( -1.27 )	GASTROINTESTINAL DISORDERS
HEAD INJURY	1	4402	6463	14621841	0.51	0.07	3.65	0.51	0.46	-1.45	2.47	0.51	0.1	-0.96	-2.63	0.51 ( 0.07 - 3.65 )	0.51 ( 0.46 )	0.51 ( 0.1 )	-0.96 ( -2.63 )	INJURY, POISONING AND PROCEDURAL COMPLICATIONS
TOE AMPUTATION	1	4402	531	14627773	6.26	0.88	44.52	6.26	4.41	4.3	8.22	6.25	1.21	2.64	0.97	6.26 ( 0.88 - 44.52 )	6.26 ( 4.41 )	6.25 ( 1.21 )	2.64 ( 0.97 )	SURGICAL AND MEDICAL PROCEDURES
THORACIC CAVITY DRAINAGE	1	4402	56	14628248	59.34	8.21	428.78	59.33	56.34	57.35	61.3	58.3	11.14	5.87	4.16	59.34 ( 8.21 - 428.78 )	59.33 ( 56.34 )	58.3 ( 11.14 )	5.87 ( 4.16 )	SURGICAL AND MEDICAL PROCEDURES
BRAIN CANCER METASTATIC	1	4402	299	14628005	11.11	1.56	79.18	11.11	9.17	9.15	13.07	11.08	2.14	3.47	1.79	11.11 ( 1.56 - 79.18 )	11.11 ( 9.17 )	11.08 ( 2.14 )	3.47 ( 1.79 )	NEOPLASMS BENIGN, MALIGNANT AND UNSPECIFIED (INCL CYSTS AND POLYPS)
ACARODERMATITIS	1	4402	295	14628009	11.26	1.58	80.25	11.26	9.32	9.3	13.23	11.23	2.17	3.49	1.81	11.26 ( 1.58 - 80.25 )	11.26 ( 9.32 )	11.23 ( 2.17 )	3.49 ( 1.81 )	INFECTIONS AND INFESTATIONS
HEAD DISCOMFORT	1	4402	4510	14623794	0.74	0.1	5.23	0.74	0.09	-1.22	2.7	0.74	0.14	-0.44	-2.11	0.74 ( 0.1 - 5.23 )	0.74 ( 0.09 )	0.74 ( 0.14 )	-0.44 ( -2.11 )	NERVOUS SYSTEM DISORDERS
HAEMOTHORAX	1	4402	424	14627880	7.84	1.1	55.78	7.84	5.95	5.87	9.8	7.82	1.51	2.97	1.29	7.84 ( 1.1 - 55.78 )	7.84 ( 5.95 )	7.82 ( 1.51 )	2.97 ( 1.29 )	RESPIRATORY, THORACIC AND MEDIASTINAL DISORDERS
BONE MARROW FAILURE	1	4402	1548	14626756	2.15	0.3	15.25	2.15	0.61	0.19	4.11	2.15	0.42	1.1	-0.57	2.15 ( 0.3 - 15.25 )	2.15 ( 0.61 )	2.15 ( 0.42 )	1.1 ( -0.57 )	BLOOD AND LYMPHATIC SYSTEM DISORDERS
PHYSICAL DISABILITY	1	4402	790	14627514	4.21	0.59	29.91	4.21	2.44	2.24	6.17	4.2	0.81	2.07	0.4	4.21 ( 0.59 - 29.91 )	4.21 ( 2.44 )	4.2 ( 0.81 )	2.07 ( 0.4 )	SOCIAL CIRCUMSTANCES
PARAESTHESIA ORAL	1	4402	3064	14625240	1.08	0.15	7.7	1.08	0.01	-0.88	3.04	1.08	0.21	0.12	-1.55	1.08 ( 0.15 - 7.7 )	1.08 ( 0.01 )	1.08 ( 0.21 )	0.12 ( -1.55 )	GASTROINTESTINAL DISORDERS
ANORECTAL ULCER	1	4402	11	14628293	302.1	38.99	2340.51	302.03	275.03	299.98	304.08	276.95	49.93	8.11	6.26	302.1 ( 38.99 - 2340.51 )	302.03 ( 275.03 )	276.95 ( 49.93 )	8.11 ( 6.26 )	GASTROINTESTINAL DISORDERS
RECTAL ULCER HAEMORRHAGE	1	4402	32	14628272	103.85	14.19	760.16	103.82	98.75	101.83	105.81	100.71	19.04	6.65	4.92	103.85 ( 14.19 - 760.16 )	103.82 ( 98.75 )	100.71 ( 19.04 )	6.65 ( 4.92 )	GASTROINTESTINAL DISORDERS
LEFT VENTRICULAR FAILURE	1	4402	665	14627639	5	0.7	35.53	5	3.19	3.03	6.96	4.99	0.97	2.32	0.65	5 ( 0.7 - 35.53 )	5 ( 3.19 )	4.99 ( 0.97 )	2.32 ( 0.65 )	CARDIAC DISORDERS
ACUTE RESPIRATORY DISTRESS SYNDROME	1	4402	3510	14624794	0.95	0.13	6.72	0.95	0	-1.01	2.91	0.95	0.18	-0.08	-1.75	0.95 ( 0.13 - 6.72 )	0.95 ( 0 )	0.95 ( 0.18 )	-0.08 ( -1.75 )	RESPIRATORY, THORACIC AND MEDIASTINAL DISORDERS
CHOLECYSTECTOMY	1	4402	1932	14626372	1.72	0.24	12.22	1.72	0.3	-0.24	3.68	1.72	0.33	0.78	-0.89	1.72 ( 0.24 - 12.22 )	1.72 ( 0.3 )	1.72 ( 0.33 )	0.78 ( -0.89 )	SURGICAL AND MEDICAL PROCEDURES
KNEE ARTHROPLASTY	1	4402	5846	14622458	0.57	0.08	4.04	0.57	0.33	-1.39	2.53	0.57	0.11	-0.82	-2.48	0.57 ( 0.08 - 4.04 )	0.57 ( 0.33 )	0.57 ( 0.11 )	-0.82 ( -2.48 )	SURGICAL AND MEDICAL PROCEDURES
HORDEOLUM	1	4402	1354	14626950	2.45	0.35	17.44	2.45	0.86	0.49	4.41	2.45	0.48	1.29	-0.37	2.45 ( 0.35 - 17.44 )	2.45 ( 0.86 )	2.45 ( 0.48 )	1.29 ( -0.37 )	INFECTIONS AND INFESTATIONS
PELVIC OPERATION	1	4402	26	14628278	127.81	17.34	942.1	127.78	121.13	125.79	129.78	123.09	23.14	6.94	5.19	127.81 ( 17.34 - 942.1 )	127.78 ( 121.13 )	123.09 ( 23.14 )	6.94 ( 5.19 )	SURGICAL AND MEDICAL PROCEDURES
RENAL CANCER STAGE IV	1	4402	2550	14625754	1.3	0.18	9.26	1.3	0.07	-0.66	3.26	1.3	0.25	0.38	-1.29	1.3 ( 0.18 - 9.26 )	1.3 ( 0.07 )	1.3 ( 0.25 )	0.38 ( -1.29 )	NEOPLASMS BENIGN, MALIGNANT AND UNSPECIFIED (INCL CYSTS AND POLYPS)
NECK MASS	1	4402	649	14627655	5.12	0.72	36.41	5.12	3.31	3.16	7.08	5.11	0.99	2.35	0.68	5.12 ( 0.72 - 36.41 )	5.12 ( 3.31 )	5.11 ( 0.99 )	2.35 ( 0.68 )	MUSCULOSKELETAL AND CONNECTIVE TISSUE DISORDERS
BONE LESION	1	4402	767	14627537	4.33	0.61	30.8	4.33	2.56	2.37	6.29	4.33	0.84	2.11	0.44	4.33 ( 0.61 - 30.8 )	4.33 ( 2.56 )	4.33 ( 0.84 )	2.11 ( 0.44 )	MUSCULOSKELETAL AND CONNECTIVE TISSUE DISORDERS
HOT FLUSH	1	4402	16918	14611386	0.2	0.03	1.39	0.2	3.29	-1.76	2.16	0.2	0.04	-2.35	-4.01	0.2 ( 0.03 - 1.39 )	0.2 ( 3.29 )	0.2 ( 0.04 )	-2.35 ( -4.01 )	VASCULAR DISORDERS
OPEN REDUCTION OF FRACTURE	1	4402	34	14628270	97.74	13.38	714.17	97.72	92.99	95.73	99.7	94.95	17.98	6.57	4.83	97.74 ( 13.38 - 714.17 )	97.72 ( 92.99 )	94.95 ( 17.98 )	6.57 ( 4.83 )	SURGICAL AND MEDICAL PROCEDURES
PNEUMOCONIOSIS	1	4402	36	14628268	92.31	12.65	673.43	92.29	87.86	90.3	94.27	89.82	17.03	6.49	4.76	92.31 ( 12.65 - 673.43 )	92.29 ( 87.86 )	89.82 ( 17.03 )	6.49 ( 4.76 )	INJURY, POISONING AND PROCEDURAL COMPLICATIONS
FUNGAL FOOT INFECTION	1	4402	236	14628068	14.08	1.97	100.4	14.08	12.1	12.11	16.04	14.02	2.71	3.81	2.13	14.08 ( 1.97 - 100.4 )	14.08 ( 12.1 )	14.02 ( 2.71 )	3.81 ( 2.13 )	INFECTIONS AND INFESTATIONS
APNOEA	1	4402	1164	14627140	2.85	0.4	20.29	2.85	1.2	0.89	4.81	2.85	0.55	1.51	-0.16	2.85 ( 0.4 - 20.29 )	2.85 ( 1.2 )	2.85 ( 0.55 )	1.51 ( -0.16 )	RESPIRATORY, THORACIC AND MEDIASTINAL DISORDERS
PANIC ATTACK	1	4402	6369	14621935	0.52	0.07	3.7	0.52	0.44	-1.44	2.48	0.52	0.1	-0.94	-2.61	0.52 ( 0.07 - 3.7 )	0.52 ( 0.44 )	0.52 ( 0.1 )	-0.94 ( -2.61 )	PSYCHIATRIC DISORDERS
RECTAL ULTRASOUND ABNORMAL	1	4402	0	14628304	#NUM!	#NUM!	#NUM!	#NUM!	3322.35	#NUM!	#NUM!	3323.35	0	11.7	9.06	Inf ( NaN - Inf )	Inf ( 3322.35 )	3323.35 ( 0 )	11.7 ( 9.06 )	INVESTIGATIONS
COLITIS	1	4402	9165	14619139	0.36	0.05	2.57	0.36	1.12	-1.6	2.32	0.36	0.07	-1.46	-3.13	0.36 ( 0.05 - 2.57 )	0.36 ( 1.12 )	0.36 ( 0.07 )	-1.46 ( -3.13 )	GASTROINTESTINAL DISORDERS
BLOODY DISCHARGE	1	4402	277	14628027	12	1.68	85.49	11.99	10.04	10.03	13.96	11.95	2.31	3.58	1.9	12 ( 1.68 - 85.49 )	11.99 ( 10.04 )	11.95 ( 2.31 )	3.58 ( 1.9 )	VASCULAR DISORDERS
ORAL HERPES	1	4402	5302	14623002	0.63	0.09	4.45	0.63	0.22	-1.33	2.59	0.63	0.12	-0.67	-2.34	0.63 ( 0.09 - 4.45 )	0.63 ( 0.22 )	0.63 ( 0.12 )	-0.67 ( -2.34 )	INFECTIONS AND INFESTATIONS
FAECES SOFT	1	4402	2539	14625765	1.31	0.18	9.3	1.31	0.07	-0.65	3.27	1.31	0.25	0.39	-1.28	1.31 ( 0.18 - 9.3 )	1.31 ( 0.07 )	1.31 ( 0.25 )	0.39 ( -1.28 )	GASTROINTESTINAL DISORDERS
DECREASED INTEREST	1	4402	780	14627524	4.26	0.6	30.29	4.26	2.49	2.3	6.22	4.26	0.82	2.09	0.42	4.26 ( 0.6 - 30.29 )	4.26 ( 2.49 )	4.26 ( 0.82 )	2.09 ( 0.42 )	PSYCHIATRIC DISORDERS
BLADDER DYSFUNCTION	1	4402	235	14628069	14.14	1.98	100.83	14.14	12.16	12.17	16.1	14.08	2.72	3.82	2.14	14.14 ( 1.98 - 100.83 )	14.14 ( 12.16 )	14.08 ( 2.72 )	3.82 ( 2.14 )	RENAL AND URINARY DISORDERS
SCIATIC NERVE INJURY	1	4402	183	14628121	18.16	2.54	129.64	18.15	16.12	16.19	20.12	18.06	3.49	4.17	2.49	18.16 ( 2.54 - 129.64 )	18.15 ( 16.12 )	18.06 ( 3.49 )	4.17 ( 2.49 )	INJURY, POISONING AND PROCEDURAL COMPLICATIONS
MUSCLE ATROPHY	1	4402	2366	14625938	1.4	0.2	9.98	1.4	0.12	-0.56	3.36	1.4	0.27	0.49	-1.18	1.4 ( 0.2 - 9.98 )	1.4 ( 0.12 )	1.4 ( 0.27 )	0.49 ( -1.18 )	MUSCULOSKELETAL AND CONNECTIVE TISSUE DISORDERS
GLUCOCORTICOID DEFICIENCY	1	4402	137	14628167	24.26	3.39	173.47	24.25	22.13	22.28	26.22	24.08	4.64	4.59	2.91	24.26 ( 3.39 - 173.47 )	24.25 ( 22.13 )	24.08 ( 4.64 )	4.59 ( 2.91 )	ENDOCRINE DISORDERS
DECUBITUS ULCER	1	4402	1467	14626837	2.27	0.32	16.09	2.26	0.71	0.3	4.23	2.26	0.44	1.18	-0.49	2.27 ( 0.32 - 16.09 )	2.26 ( 0.71 )	2.26 ( 0.44 )	1.18 ( -0.49 )	SKIN AND SUBCUTANEOUS TISSUE DISORDERS
INFLAMMATION	1	4402	14758	14613546	0.22	0.03	1.6	0.23	2.67	-1.73	2.18	0.23	0.04	-2.15	-3.82	0.22 ( 0.03 - 1.6 )	0.23 ( 2.67 )	0.23 ( 0.04 )	-2.15 ( -3.82 )	GENERAL DISORDERS AND ADMINISTRATION SITE CONDITIONS
PROTEIN TOTAL INCREASED	1	4402	597	14627707	5.57	0.78	39.59	5.57	3.74	3.6	7.53	5.56	1.08	2.47	0.8	5.57 ( 0.78 - 39.59 )	5.57 ( 3.74 )	5.56 ( 1.08 )	2.47 ( 0.8 )	INVESTIGATIONS
THYROID HORMONES DECREASED	1	4402	276	14628028	12.04	1.69	85.8	12.04	10.08	10.07	14	12	2.32	3.58	1.91	12.04 ( 1.69 - 85.8 )	12.04 ( 10.08 )	12 ( 2.32 )	3.58 ( 1.91 )	INVESTIGATIONS
TREATMENT FAILURE	1	4402	21756	14606548	0.15	0.02	1.08	0.15	4.71	-1.81	2.11	0.15	0.03	-2.71	-4.38	0.15 ( 0.02 - 1.08 )	0.15 ( 4.71 )	0.15 ( 0.03 )	-2.71 ( -4.38 )	GENERAL DISORDERS AND ADMINISTRATION SITE CONDITIONS
LIMB MASS	1	4402	759	14627545	4.38	0.62	31.13	4.38	2.6	2.42	6.34	4.37	0.85	2.13	0.46	4.38 ( 0.62 - 31.13 )	4.38 ( 2.6 )	4.37 ( 0.85 )	2.13 ( 0.46 )	MUSCULOSKELETAL AND CONNECTIVE TISSUE DISORDERS
PARATRACHEAL LYMPHADENOPATHY	1	4402	30	14628274	110.77	15.1	812.47	110.74	105.25	108.75	112.74	107.2	20.24	6.74	5	110.77 ( 15.1 - 812.47 )	110.74 ( 105.25 )	107.2 ( 20.24 )	6.74 ( 5 )	BLOOD AND LYMPHATIC SYSTEM DISORDERS
THYROID FUNCTION TEST ABNORMAL	1	4402	616	14627688	5.39	0.76	38.37	5.39	3.57	3.43	7.35	5.39	1.04	2.43	0.76	5.39 ( 0.76 - 38.37 )	5.39 ( 3.57 )	5.39 ( 1.04 )	2.43 ( 0.76 )	INVESTIGATIONS
MOBILITY DECREASED	1	4402	17939	14610365	0.19	0.03	1.31	0.19	3.59	-1.77	2.15	0.19	0.04	-2.43	-4.1	0.19 ( 0.03 - 1.31 )	0.19 ( 3.59 )	0.19 ( 0.04 )	-2.43 ( -4.1 )	MUSCULOSKELETAL AND CONNECTIVE TISSUE DISORDERS
TUMOUR INVASION	1	4402	74	14628230	44.91	6.24	323.11	44.9	42.35	42.92	46.87	44.31	8.5	5.47	3.77	44.91 ( 6.24 - 323.11 )	44.9 ( 42.35 )	44.31 ( 8.5 )	5.47 ( 3.77 )	NEOPLASMS BENIGN, MALIGNANT AND UNSPECIFIED (INCL CYSTS AND POLYPS)
PRODUCT INTOLERANCE	1	4402	78	14628226	42.6	5.93	306.34	42.59	40.1	40.62	44.57	42.07	8.07	5.39	3.7	42.6 ( 5.93 - 306.34 )	42.59 ( 40.1 )	42.07 ( 8.07 )	5.39 ( 3.7 )	GENERAL DISORDERS AND ADMINISTRATION SITE CONDITIONS
ORAL MUCOSAL ERUPTION	1	4402	365	14627939	9.1	1.28	64.82	9.1	7.19	7.14	11.06	9.08	1.76	3.18	1.51	9.1 ( 1.28 - 64.82 )	9.1 ( 7.19 )	9.08 ( 1.76 )	3.18 ( 1.51 )	GASTROINTESTINAL DISORDERS
THROMBOSIS	1	4402	17927	14610377	0.19	0.03	1.31	0.19	3.59	-1.77	2.15	0.19	0.04	-2.43	-4.1	0.19 ( 0.03 - 1.31 )	0.19 ( 3.59 )	0.19 ( 0.04 )	-2.43 ( -4.1 )	VASCULAR DISORDERS
INGUINAL HERNIA STRANGULATED	1	4402	7	14628297	474.73	58.39	3859.45	474.62	413.55	472.53	476.72	415.42	71.94	8.7	6.77	474.73 ( 58.39 - 3859.45 )	474.62 ( 413.55 )	415.42 ( 71.94 )	8.7 ( 6.77 )	GASTROINTESTINAL DISORDERS
ACUTE MYOCARDIAL INFARCTION	1	4402	4144	14624160	0.8	0.11	5.69	0.8	0.05	-1.16	2.76	0.8	0.16	-0.32	-1.99	0.8 ( 0.11 - 5.69 )	0.8 ( 0.05 )	0.8 ( 0.16 )	-0.32 ( -1.99 )	CARDIAC DISORDERS
ARRHYTHMIA	1	4402	8594	14619710	0.39	0.05	2.74	0.39	0.97	-1.57	2.35	0.39	0.07	-1.37	-3.04	0.39 ( 0.05 - 2.74 )	0.39 ( 0.97 )	0.39 ( 0.07 )	-1.37 ( -3.04 )	CARDIAC DISORDERS
ELECTROLYTE DEPLETION	1	4402	107	14628197	31.06	4.33	222.56	31.05	28.81	29.08	33.02	30.77	5.92	4.94	3.25	31.06 ( 4.33 - 222.56 )	31.05 ( 28.81 )	30.77 ( 5.92 )	4.94 ( 3.25 )	METABOLISM AND NUTRITION DISORDERS
HEPATIC FAILURE	1	4402	4845	14623459	0.69	0.1	4.87	0.69	0.14	-1.27	2.65	0.69	0.13	-0.54	-2.21	0.69 ( 0.1 - 4.87 )	0.69 ( 0.14 )	0.69 ( 0.13 )	-0.54 ( -2.21 )	HEPATOBILIARY DISORDERS
IMPAIRED HEALING	1	4402	7204	14621100	0.46	0.06	3.27	0.46	0.63	-1.5	2.42	0.46	0.09	-1.12	-2.78	0.46 ( 0.06 - 3.27 )	0.46 ( 0.63 )	0.46 ( 0.09 )	-1.12 ( -2.78 )	GENERAL DISORDERS AND ADMINISTRATION SITE CONDITIONS
MALNUTRITION	1	4402	2147	14626157	1.55	0.22	10.99	1.55	0.19	-0.41	3.51	1.55	0.3	0.63	-1.04	1.55 ( 0.22 - 10.99 )	1.55 ( 0.19 )	1.55 ( 0.3 )	0.63 ( -1.04 )	METABOLISM AND NUTRITION DISORDERS
LUNG INFILTRATION	1	4402	1036	14627268	3.21	0.45	22.8	3.21	1.52	1.25	5.17	3.2	0.62	1.68	0.01	3.21 ( 0.45 - 22.8 )	3.21 ( 1.52 )	3.2 ( 0.62 )	1.68 ( 0.01 )	RESPIRATORY, THORACIC AND MEDIASTINAL DISORDERS
LOCALISED OEDEMA	1	4402	772	14627532	4.3	0.61	30.6	4.3	2.53	2.34	6.26	4.3	0.83	2.1	0.43	4.3 ( 0.61 - 30.6 )	4.3 ( 2.53 )	4.3 ( 0.83 )	2.1 ( 0.43 )	GENERAL DISORDERS AND ADMINISTRATION SITE CONDITIONS
ORTHOPNOEA	1	4402	569	14627735	5.84	0.82	41.54	5.84	4	3.88	7.8	5.83	1.13	2.54	0.87	5.84 ( 0.82 - 41.54 )	5.84 ( 4 )	5.83 ( 1.13 )	2.54 ( 0.87 )	RESPIRATORY, THORACIC AND MEDIASTINAL DISORDERS
INGUINAL HERNIA	1	4402	1333	14626971	2.49	0.35	17.71	2.49	0.89	0.53	4.45	2.49	0.48	1.32	-0.35	2.49 ( 0.35 - 17.71 )	2.49 ( 0.89 )	2.49 ( 0.48 )	1.32 ( -0.35 )	GASTROINTESTINAL DISORDERS
METASTASES TO ADRENALS	1	4402	178	14628126	18.67	2.61	133.3	18.66	16.63	16.7	20.63	18.57	3.58	4.21	2.53	18.67 ( 2.61 - 133.3 )	18.66 ( 16.63 )	18.57 ( 3.58 )	4.21 ( 2.53 )	NEOPLASMS BENIGN, MALIGNANT AND UNSPECIFIED (INCL CYSTS AND POLYPS)
HERNIA	1	4402	4693	14623611	0.71	0.1	5.03	0.71	0.12	-1.25	2.67	0.71	0.14	-0.5	-2.17	0.71 ( 0.1 - 5.03 )	0.71 ( 0.12 )	0.71 ( 0.14 )	-0.5 ( -2.17 )	GENERAL DISORDERS AND ADMINISTRATION SITE CONDITIONS
PROCEDURAL NAUSEA	1	4402	183	14628121	18.16	2.54	129.64	18.15	16.12	16.19	20.12	18.06	3.49	4.17	2.49	18.16 ( 2.54 - 129.64 )	18.15 ( 16.12 )	18.06 ( 3.49 )	4.17 ( 2.49 )	INJURY, POISONING AND PROCEDURAL COMPLICATIONS
COMPRESSION FRACTURE	1	4402	737	14627567	4.51	0.63	32.06	4.51	2.73	2.55	6.47	4.5	0.87	2.17	0.5	4.51 ( 0.63 - 32.06 )	4.51 ( 2.73 )	4.5 ( 0.87 )	2.17 ( 0.5 )	INJURY, POISONING AND PROCEDURAL COMPLICATIONS
NODULE	1	4402	3273	14625031	1.02	0.14	7.21	1.02	0	-0.94	2.98	1.02	0.2	0.02	-1.65	1.02 ( 0.14 - 7.21 )	1.02 ( 0 )	1.02 ( 0.2 )	0.02 ( -1.65 )	GENERAL DISORDERS AND ADMINISTRATION SITE CONDITIONS
ERECTILE DYSFUNCTION	1	4402	4951	14623353	0.67	0.09	4.77	0.67	0.16	-1.29	2.63	0.67	0.13	-0.58	-2.24	0.67 ( 0.09 - 4.77 )	0.67 ( 0.16 )	0.67 ( 0.13 )	-0.58 ( -2.24 )	REPRODUCTIVE SYSTEM AND BREAST DISORDERS
NEUROPATHY PERIPHERAL	1	4402	23510	14604794	0.14	0.02	1	0.14	5.23	-1.82	2.1	0.14	0.03	-2.82	-4.49	0.14 ( 0.02 - 1 )	0.14 ( 5.23 )	0.14 ( 0.03 )	-2.82 ( -4.49 )	NERVOUS SYSTEM DISORDERS
THROAT IRRITATION	1	4402	9976	14618328	0.33	0.05	2.36	0.33	1.34	-1.63	2.29	0.33	0.06	-1.59	-3.25	0.33 ( 0.05 - 2.36 )	0.33 ( 1.34 )	0.33 ( 0.06 )	-1.59 ( -3.25 )	RESPIRATORY, THORACIC AND MEDIASTINAL DISORDERS
VOCAL CORD DISORDER	1	4402	348	14627956	9.55	1.34	68	9.55	7.63	7.58	11.51	9.52	1.84	3.25	1.58	9.55 ( 1.34 - 68 )	9.55 ( 7.63 )	9.52 ( 1.84 )	3.25 ( 1.58 )	RESPIRATORY, THORACIC AND MEDIASTINAL DISORDERS
THROAT TIGHTNESS	1	4402	5201	14623103	0.64	0.09	4.54	0.64	0.2	-1.32	2.6	0.64	0.12	-0.65	-2.31	0.64 ( 0.09 - 4.54 )	0.64 ( 0.2 )	0.64 ( 0.12 )	-0.65 ( -2.31 )	RESPIRATORY, THORACIC AND MEDIASTINAL DISORDERS
PARONYCHIA	1	4402	1019	14627285	3.26	0.46	23.18	3.26	1.57	1.3	5.22	3.26	0.63	1.7	0.04	3.26 ( 0.46 - 23.18 )	3.26 ( 1.57 )	3.26 ( 0.63 )	1.7 ( 0.04 )	INFECTIONS AND INFESTATIONS
ORAL DISORDER	1	4402	1461	14626843	2.27	0.32	16.16	2.27	0.71	0.31	4.23	2.27	0.44	1.18	-0.48	2.27 ( 0.32 - 16.16 )	2.27 ( 0.71 )	2.27 ( 0.44 )	1.18 ( -0.48 )	GASTROINTESTINAL DISORDERS
JOINT INJURY	1	4402	5534	14622770	0.6	0.08	4.26	0.6	0.27	-1.36	2.56	0.6	0.12	-0.74	-2.4	0.6 ( 0.08 - 4.26 )	0.6 ( 0.27 )	0.6 ( 0.12 )	-0.74 ( -2.4 )	INJURY, POISONING AND PROCEDURAL COMPLICATIONS
ICHTHYOSIS	1	4402	66	14628238	50.35	6.99	362.86	50.34	47.64	48.36	52.31	49.6	9.5	5.63	3.93	50.35 ( 6.99 - 362.86 )	50.34 ( 47.64 )	49.6 ( 9.5 )	5.63 ( 3.93 )	CONGENITAL, FAMILIAL AND GENETIC DISORDERS
SCIATICA	1	4402	4013	14624291	0.83	0.12	5.88	0.83	0.04	-1.13	2.79	0.83	0.16	-0.27	-1.94	0.83 ( 0.12 - 5.88 )	0.83 ( 0.04 )	0.83 ( 0.16 )	-0.27 ( -1.94 )	NERVOUS SYSTEM DISORDERS
ABNORMAL LOSS OF WEIGHT	1	4402	936	14627368	3.55	0.5	25.24	3.55	1.83	1.59	5.51	3.55	0.69	1.83	0.16	3.55 ( 0.5 - 25.24 )	3.55 ( 1.83 )	3.55 ( 0.69 )	1.83 ( 0.16 )	METABOLISM AND NUTRITION DISORDERS
FRUSTRATION TOLERANCE DECREASED	1	4402	2839	14625465	1.17	0.16	8.31	1.17	0.02	-0.79	3.13	1.17	0.23	0.23	-1.44	1.17 ( 0.16 - 8.31 )	1.17 ( 0.02 )	1.17 ( 0.23 )	0.23 ( -1.44 )	PSYCHIATRIC DISORDERS
HYPERAESTHESIA	1	4402	1616	14626688	2.06	0.29	14.61	2.06	0.54	0.1	4.02	2.06	0.4	1.04	-0.63	2.06 ( 0.29 - 14.61 )	2.06 ( 0.54 )	2.06 ( 0.4 )	1.04 ( -0.63 )	NERVOUS SYSTEM DISORDERS
THYROIDITIS	1	4402	869	14627435	3.82	0.54	27.18	3.82	2.08	1.86	5.78	3.82	0.74	1.93	0.26	3.82 ( 0.54 - 27.18 )	3.82 ( 2.08 )	3.82 ( 0.74 )	1.93 ( 0.26 )	ENDOCRINE DISORDERS
FACE OEDEMA	1	4402	2728	14625576	1.22	0.17	8.65	1.22	0.04	-0.74	3.18	1.22	0.24	0.28	-1.38	1.22 ( 0.17 - 8.65 )	1.22 ( 0.04 )	1.22 ( 0.24 )	0.28 ( -1.38 )	GENERAL DISORDERS AND ADMINISTRATION SITE CONDITIONS
RASH MACULAR	1	4402	7560	14620744	0.44	0.06	3.12	0.44	0.72	-1.52	2.4	0.44	0.09	-1.19	-2.85	0.44 ( 0.06 - 3.12 )	0.44 ( 0.72 )	0.44 ( 0.09 )	-1.19 ( -2.85 )	SKIN AND SUBCUTANEOUS TISSUE DISORDERS
CHEST DISCOMFORT	1	4402	22185	14606119	0.15	0.02	1.06	0.15	4.83	-1.81	2.11	0.15	0.03	-2.74	-4.41	0.15 ( 0.02 - 1.06 )	0.15 ( 4.83 )	0.15 ( 0.03 )	-2.74 ( -4.41 )	GENERAL DISORDERS AND ADMINISTRATION SITE CONDITIONS
SENSITIVE SKIN	1	4402	2396	14625908	1.39	0.2	9.85	1.39	0.11	-0.57	3.35	1.39	0.27	0.47	-1.2	1.39 ( 0.2 - 9.85 )	1.39 ( 0.11 )	1.39 ( 0.27 )	0.47 ( -1.2 )	SKIN AND SUBCUTANEOUS TISSUE DISORDERS
SKIN HYPERTROPHY	1	4402	635	14627669	5.23	0.74	37.22	5.23	3.42	3.27	7.19	5.23	1.01	2.39	0.72	5.23 ( 0.74 - 37.22 )	5.23 ( 3.42 )	5.23 ( 1.01 )	2.39 ( 0.72 )	SKIN AND SUBCUTANEOUS TISSUE DISORDERS
ORAL MUCOSAL ERYTHEMA	1	4402	309	14627995	10.75	1.51	76.61	10.75	8.82	8.79	12.71	10.72	2.07	3.42	1.75	10.75 ( 1.51 - 76.61 )	10.75 ( 8.82 )	10.72 ( 2.07 )	3.42 ( 1.75 )	GASTROINTESTINAL DISORDERS
HYPOTONIA	1	4402	1499	14626805	2.22	0.31	15.75	2.22	0.67	0.26	4.18	2.22	0.43	1.15	-0.52	2.22 ( 0.31 - 15.75 )	2.22 ( 0.67 )	2.22 ( 0.43 )	1.15 ( -0.52 )	NERVOUS SYSTEM DISORDERS
INCONTINENCE	1	4402	2094	14626210	1.59	0.22	11.27	1.59	0.22	-0.37	3.55	1.59	0.31	0.67	-1	1.59 ( 0.22 - 11.27 )	1.59 ( 0.22 )	1.59 ( 0.31 )	0.67 ( -1 )	RENAL AND URINARY DISORDERS
NON-CARDIAC CHEST PAIN	1	4402	391	14627913	8.5	1.19	60.5	8.5	6.6	6.53	10.46	8.48	1.64	3.08	1.41	8.5 ( 1.19 - 60.5 )	8.5 ( 6.6 )	8.48 ( 1.64 )	3.08 ( 1.41 )	GENERAL DISORDERS AND ADMINISTRATION SITE CONDITIONS
SQUAMOUS CELL CARCINOMA	1	4402	1920	14626384	1.73	0.24	12.29	1.73	0.31	-0.23	3.69	1.73	0.34	0.79	-0.88	1.73 ( 0.24 - 12.29 )	1.73 ( 0.31 )	1.73 ( 0.34 )	0.79 ( -0.88 )	NEOPLASMS BENIGN, MALIGNANT AND UNSPECIFIED (INCL CYSTS AND POLYPS)
HYPERSENSITIVITY	1	4402	40844	14587460	0.08	0.01	0.58	0.08	10.4	-1.88	2.04	0.08	0.02	-3.62	-5.29	0.08 ( 0.01 - 0.58 )	0.08 ( 10.4 )	0.08 ( 0.02 )	-3.62 ( -5.29 )	IMMUNE SYSTEM DISORDERS
SMALL INTESTINAL OBSTRUCTION	1	4402	2351	14625953	1.41	0.2	10.04	1.41	0.12	-0.55	3.37	1.41	0.27	0.5	-1.17	1.41 ( 0.2 - 10.04 )	1.41 ( 0.12 )	1.41 ( 0.27 )	0.5 ( -1.17 )	GASTROINTESTINAL DISORDERS
ABDOMINAL MASS	1	4402	563	14627741	5.9	0.83	41.98	5.9	4.06	3.94	7.86	5.89	1.14	2.56	0.89	5.9 ( 0.83 - 41.98 )	5.9 ( 4.06 )	5.89 ( 1.14 )	2.56 ( 0.89 )	GASTROINTESTINAL DISORDERS
APATHY	1	4402	2514	14625790	1.32	0.19	9.39	1.32	0.08	-0.64	3.28	1.32	0.26	0.4	-1.27	1.32 ( 0.19 - 9.39 )	1.32 ( 0.08 )	1.32 ( 0.26 )	0.4 ( -1.27 )	PSYCHIATRIC DISORDERS
COMA	1	4402	8355	14619949	0.4	0.06	2.82	0.4	0.91	-1.56	2.36	0.4	0.08	-1.33	-3	0.4 ( 0.06 - 2.82 )	0.4 ( 0.91 )	0.4 ( 0.08 )	-1.33 ( -3 )	NERVOUS SYSTEM DISORDERS
CHOLECYSTITIS INFECTIVE	1	4402	596	14627708	5.58	0.78	39.66	5.57	3.75	3.61	7.54	5.57	1.08	2.48	0.81	5.58 ( 0.78 - 39.66 )	5.57 ( 3.75 )	5.57 ( 1.08 )	2.48 ( 0.81 )	INFECTIONS AND INFESTATIONS
EAR DISORDER	1	4402	1125	14627179	2.95	0.42	20.99	2.95	1.29	0.99	4.91	2.95	0.57	1.56	-0.11	2.95 ( 0.42 - 20.99 )	2.95 ( 1.29 )	2.95 ( 0.57 )	1.56 ( -0.11 )	EAR AND LABYRINTH DISORDERS
UPPER RESPIRATORY TRACT INFECTION	1	4402	9505	14618799	0.35	0.05	2.48	0.35	1.21	-1.61	2.31	0.35	0.07	-1.52	-3.18	0.35 ( 0.05 - 2.48 )	0.35 ( 1.21 )	0.35 ( 0.07 )	-1.52 ( -3.18 )	INFECTIONS AND INFESTATIONS
RETINAL DETACHMENT	1	4402	1870	14626434	1.78	0.25	12.62	1.78	0.34	-0.18	3.74	1.78	0.34	0.83	-0.84	1.78 ( 0.25 - 12.62 )	1.78 ( 0.34 )	1.78 ( 0.34 )	0.83 ( -0.84 )	EYE DISORDERS
EYE DISORDER	1	4402	7405	14620899	0.45	0.06	3.19	0.45	0.68	-1.51	2.41	0.45	0.09	-1.16	-2.82	0.45 ( 0.06 - 3.19 )	0.45 ( 0.68 )	0.45 ( 0.09 )	-1.16 ( -2.82 )	EYE DISORDERS
HYPOGLYCAEMIA	1	4402	7751	14620553	0.43	0.06	3.04	0.43	0.76	-1.53	2.39	0.43	0.08	-1.22	-2.89	0.43 ( 0.06 - 3.04 )	0.43 ( 0.76 )	0.43 ( 0.08 )	-1.22 ( -2.89 )	METABOLISM AND NUTRITION DISORDERS
BONE CANCER METASTATIC	1	4402	181	14628123	18.36	2.57	131.08	18.36	16.32	16.39	20.32	18.26	3.53	4.19	2.51	18.36 ( 2.57 - 131.08 )	18.36 ( 16.32 )	18.26 ( 3.53 )	4.19 ( 2.51 )	NEOPLASMS BENIGN, MALIGNANT AND UNSPECIFIED (INCL CYSTS AND POLYPS)
MELAENA	1	4402	3798	14624506	0.87	0.12	6.21	0.87	0.02	-1.09	2.83	0.87	0.17	-0.19	-1.86	0.87 ( 0.12 - 6.21 )	0.87 ( 0.02 )	0.87 ( 0.17 )	-0.19 ( -1.86 )	GASTROINTESTINAL DISORDERS
MALIGNANT MELANOMA	1	4402	2797	14625507	1.19	0.17	8.44	1.19	0.03	-0.77	3.15	1.19	0.23	0.25	-1.42	1.19 ( 0.17 - 8.44 )	1.19 ( 0.03 )	1.19 ( 0.23 )	0.25 ( -1.42 )	NEOPLASMS BENIGN, MALIGNANT AND UNSPECIFIED (INCL CYSTS AND POLYPS)
DUODENAL ULCER	1	4402	1103	14627201	3.01	0.42	21.41	3.01	1.34	1.05	4.97	3.01	0.58	1.59	-0.08	3.01 ( 0.42 - 21.41 )	3.01 ( 1.34 )	3.01 ( 0.58 )	1.59 ( -0.08 )	GASTROINTESTINAL DISORDERS
BILE DUCT CANCER	1	4402	311	14627993	10.68	1.5	76.11	10.68	8.75	8.72	12.65	10.65	2.06	3.41	1.74	10.68 ( 1.5 - 76.11 )	10.68 ( 8.75 )	10.65 ( 2.06 )	3.41 ( 1.74 )	NEOPLASMS BENIGN, MALIGNANT AND UNSPECIFIED (INCL CYSTS AND POLYPS)
OCCULT BLOOD POSITIVE	1	4402	257	14628047	12.93	1.81	92.17	12.93	10.96	10.96	14.89	12.88	2.49	3.69	2.01	12.93 ( 1.81 - 92.17 )	12.93 ( 10.96 )	12.88 ( 2.49 )	3.69 ( 2.01 )	INVESTIGATIONS
CHRONIC KIDNEY DISEASE	1	4402	25384	14602920	0.13	0.02	0.93	0.13	5.78	-1.83	2.09	0.13	0.03	-2.93	-4.6	0.13 ( 0.02 - 0.93 )	0.13 ( 5.78 )	0.13 ( 0.03 )	-2.93 ( -4.6 )	RENAL AND URINARY DISORDERS
INTESTINAL METASTASIS	1	4402	138	14628166	24.08	3.37	172.21	24.07	21.96	22.11	26.04	23.91	4.61	4.58	2.9	24.08 ( 3.37 - 172.21 )	24.07 ( 21.96 )	23.91 ( 4.61 )	4.58 ( 2.9 )	NEOPLASMS BENIGN, MALIGNANT AND UNSPECIFIED (INCL CYSTS AND POLYPS)
IRON DEFICIENCY	1	4402	1297	14627007	2.56	0.36	18.21	2.56	0.95	0.6	4.52	2.56	0.5	1.36	-0.31	2.56 ( 0.36 - 18.21 )	2.56 ( 0.95 )	2.56 ( 0.5 )	1.36 ( -0.31 )	METABOLISM AND NUTRITION DISORDERS
IRON DEFICIENCY ANAEMIA	1	4402	1644	14626660	2.02	0.28	14.36	2.02	0.52	0.06	3.98	2.02	0.39	1.01	-0.65	2.02 ( 0.28 - 14.36 )	2.02 ( 0.52 )	2.02 ( 0.39 )	1.01 ( -0.65 )	BLOOD AND LYMPHATIC SYSTEM DISORDERS
INTERNAL HAEMORRHAGE	1	4402	2106	14626198	1.58	0.22	11.21	1.58	0.21	-0.38	3.54	1.58	0.31	0.66	-1.01	1.58 ( 0.22 - 11.21 )	1.58 ( 0.21 )	1.58 ( 0.31 )	0.66 ( -1.01 )	VASCULAR DISORDERS
VITAMIN B12 DECREASED	1	4402	709	14627595	4.69	0.66	33.33	4.69	2.9	2.72	6.65	4.68	0.91	2.23	0.56	4.69 ( 0.66 - 33.33 )	4.69 ( 2.9 )	4.68 ( 0.91 )	2.23 ( 0.56 )	INVESTIGATIONS
FEELING COLD	1	4402	5777	14622527	0.58	0.08	4.08	0.58	0.31	-1.38	2.54	0.58	0.11	-0.8	-2.46	0.58 ( 0.08 - 4.08 )	0.58 ( 0.31 )	0.58 ( 0.11 )	-0.8 ( -2.46 )	GENERAL DISORDERS AND ADMINISTRATION SITE CONDITIONS
ANGIOEDEMA	1	4402	8377	14619927	0.4	0.06	2.82	0.4	0.92	-1.56	2.36	0.4	0.08	-1.33	-3	0.4 ( 0.06 - 2.82 )	0.4 ( 0.92 )	0.4 ( 0.08 )	-1.33 ( -3 )	SKIN AND SUBCUTANEOUS TISSUE DISORDERS
SPINAL DISORDER	1	4402	2102	14626202	1.58	0.22	11.23	1.58	0.21	-0.38	3.54	1.58	0.31	0.66	-1.01	1.58 ( 0.22 - 11.23 )	1.58 ( 0.21 )	1.58 ( 0.31 )	0.66 ( -1.01 )	MUSCULOSKELETAL AND CONNECTIVE TISSUE DISORDERS
HYPERVOLAEMIA	1	4402	2707	14625597	1.23	0.17	8.72	1.23	0.04	-0.73	3.19	1.23	0.24	0.3	-1.37	1.23 ( 0.17 - 8.72 )	1.23 ( 0.04 )	1.23 ( 0.24 )	0.3 ( -1.37 )	METABOLISM AND NUTRITION DISORDERS
HAEMOGLOBIN INCREASED	1	4402	1009	14627295	3.29	0.46	23.41	3.29	1.59	1.33	5.25	3.29	0.64	1.72	0.05	3.29 ( 0.46 - 23.41 )	3.29 ( 1.59 )	3.29 ( 0.64 )	1.72 ( 0.05 )	INVESTIGATIONS
BLOOD POTASSIUM ABNORMAL	1	4402	635	14627669	5.23	0.74	37.22	5.23	3.42	3.27	7.19	5.23	1.01	2.39	0.72	5.23 ( 0.74 - 37.22 )	5.23 ( 3.42 )	5.23 ( 1.01 )	2.39 ( 0.72 )	INVESTIGATIONS
WHITE BLOOD CELL COUNT ABNORMAL	1	4402	1871	14626433	1.78	0.25	12.62	1.78	0.34	-0.18	3.74	1.78	0.34	0.83	-0.84	1.78 ( 0.25 - 12.62 )	1.78 ( 0.34 )	1.78 ( 0.34 )	0.83 ( -0.84 )	INVESTIGATIONS
RED BLOOD CELL COUNT ABNORMAL	1	4402	437	14627867	7.6	1.07	54.12	7.6	5.72	5.64	9.56	7.59	1.47	2.92	1.25	7.6 ( 1.07 - 54.12 )	7.6 ( 5.72 )	7.59 ( 1.47 )	2.92 ( 1.25 )	INVESTIGATIONS
MUSCULOSKELETAL DISCOMFORT	1	4402	4223	14624081	0.79	0.11	5.59	0.79	0.06	-1.17	2.75	0.79	0.15	-0.35	-2.01	0.79 ( 0.11 - 5.59 )	0.79 ( 0.06 )	0.79 ( 0.15 )	-0.35 ( -2.01 )	MUSCULOSKELETAL AND CONNECTIVE TISSUE DISORDERS
GASTROINTESTINAL INFECTION	1	4402	2139	14626165	1.55	0.22	11.04	1.55	0.2	-0.41	3.51	1.55	0.3	0.64	-1.03	1.55 ( 0.22 - 11.04 )	1.55 ( 0.2 )	1.55 ( 0.3 )	0.64 ( -1.03 )	INFECTIONS AND INFESTATIONS
BLOOD PH DECREASED	1	4402	113	14628191	29.41	4.11	210.64	29.4	27.19	27.43	31.37	29.15	5.61	4.87	3.18	29.41 ( 4.11 - 210.64 )	29.4 ( 27.19 )	29.15 ( 5.61 )	4.87 ( 3.18 )	INVESTIGATIONS
HYPOPHAGIA	1	4402	5087	14623217	0.65	0.09	4.64	0.65	0.18	-1.31	2.61	0.65	0.13	-0.61	-2.28	0.65 ( 0.09 - 4.64 )	0.65 ( 0.18 )	0.65 ( 0.13 )	-0.61 ( -2.28 )	METABOLISM AND NUTRITION DISORDERS
POSITRON EMISSION TOMOGRAM ABNORMAL	1	4402	183	14628121	18.16	2.54	129.64	18.15	16.12	16.19	20.12	18.06	3.49	4.17	2.49	18.16 ( 2.54 - 129.64 )	18.15 ( 16.12 )	18.06 ( 3.49 )	4.17 ( 2.49 )	INVESTIGATIONS
TEMPERATURE INTOLERANCE	1	4402	2534	14625770	1.31	0.18	9.31	1.31	0.07	-0.65	3.27	1.31	0.25	0.39	-1.28	1.31 ( 0.18 - 9.31 )	1.31 ( 0.07 )	1.31 ( 0.25 )	0.39 ( -1.28 )	GENERAL DISORDERS AND ADMINISTRATION SITE CONDITIONS
HEPATOMEGALY	1	4402	1621	14626683	2.05	0.29	14.56	2.05	0.54	0.09	4.01	2.05	0.4	1.03	-0.63	2.05 ( 0.29 - 14.56 )	2.05 ( 0.54 )	2.05 ( 0.4 )	1.03 ( -0.63 )	HEPATOBILIARY DISORDERS
HEPATIC CANCER	1	4402	17566	14610738	0.19	0.03	1.34	0.19	3.48	-1.77	2.15	0.19	0.04	-2.4	-4.07	0.19 ( 0.03 - 1.34 )	0.19 ( 3.48 )	0.19 ( 0.04 )	-2.4 ( -4.07 )	NEOPLASMS BENIGN, MALIGNANT AND UNSPECIFIED (INCL CYSTS AND POLYPS)
SUFFOCATION FEELING	1	4402	482	14627822	6.89	0.97	49.05	6.89	5.03	4.93	8.85	6.88	1.33	2.78	1.11	6.89 ( 0.97 - 49.05 )	6.89 ( 5.03 )	6.88 ( 1.33 )	2.78 ( 1.11 )	RESPIRATORY, THORACIC AND MEDIASTINAL DISORDERS
FEELING DRUNK	1	4402	1078	14627226	3.08	0.43	21.91	3.08	1.41	1.12	5.04	3.08	0.6	1.62	-0.05	3.08 ( 0.43 - 21.91 )	3.08 ( 1.41 )	3.08 ( 0.6 )	1.62 ( -0.05 )	GENERAL DISORDERS AND ADMINISTRATION SITE CONDITIONS
SECRETION DISCHARGE	1	4402	3342	14624962	0.99	0.14	7.06	0.99	0	-0.97	2.95	0.99	0.19	-0.01	-1.68	0.99 ( 0.14 - 7.06 )	0.99 ( 0 )	0.99 ( 0.19 )	-0.01 ( -1.68 )	GENERAL DISORDERS AND ADMINISTRATION SITE CONDITIONS
PARTIAL SEIZURES	1	4402	1106	14627198	3	0.42	21.35	3	1.34	1.04	4.96	3	0.58	1.59	-0.08	3 ( 0.42 - 21.35 )	3 ( 1.34 )	3 ( 0.58 )	1.59 ( -0.08 )	NERVOUS SYSTEM DISORDERS
HYPERTHYROIDISM	1	4402	3242	14625062	1.02	0.14	7.28	1.02	0	-0.94	2.98	1.02	0.2	0.04	-1.63	1.02 ( 0.14 - 7.28 )	1.02 ( 0 )	1.02 ( 0.2 )	0.04 ( -1.63 )	ENDOCRINE DISORDERS
ABSCESS LIMB	1	4402	1074	14627230	3.09	0.44	21.99	3.09	1.42	1.13	5.05	3.09	0.6	1.63	-0.04	3.09 ( 0.44 - 21.99 )	3.09 ( 1.42 )	3.09 ( 0.6 )	1.63 ( -0.04 )	INFECTIONS AND INFESTATIONS
GAIT INABILITY	1	4402	11976	14616328	0.28	0.04	1.97	0.28	1.88	-1.68	2.24	0.28	0.05	-1.85	-3.52	0.28 ( 0.04 - 1.97 )	0.28 ( 1.88 )	0.28 ( 0.05 )	-1.85 ( -3.52 )	GENERAL DISORDERS AND ADMINISTRATION SITE CONDITIONS
RENAL PAIN	1	4402	2427	14625877	1.37	0.19	9.73	1.37	0.1	-0.59	3.33	1.37	0.27	0.45	-1.21	1.37 ( 0.19 - 9.73 )	1.37 ( 0.1 )	1.37 ( 0.27 )	0.45 ( -1.21 )	RENAL AND URINARY DISORDERS
PRODUCT PRESCRIBING ERROR	1	4402	10279	14618025	0.32	0.05	2.29	0.32	1.42	-1.64	2.28	0.32	0.06	-1.63	-3.3	0.32 ( 0.05 - 2.29 )	0.32 ( 1.42 )	0.32 ( 0.06 )	-1.63 ( -3.3 )	INJURY, POISONING AND PROCEDURAL COMPLICATIONS
ESCHERICHIA URINARY TRACT INFECTION	1	4402	856	14627448	3.88	0.55	27.6	3.88	2.14	1.92	5.84	3.88	0.75	1.96	0.29	3.88 ( 0.55 - 27.6 )	3.88 ( 2.14 )	3.88 ( 0.75 )	1.96 ( 0.29 )	INFECTIONS AND INFESTATIONS
ASPARTATE AMINOTRANSFERASE INCREASED	1	4402	8785	14619519	0.38	0.05	2.68	0.38	1.02	-1.58	2.34	0.38	0.07	-1.4	-3.07	0.38 ( 0.05 - 2.68 )	0.38 ( 1.02 )	0.38 ( 0.07 )	-1.4 ( -3.07 )	INVESTIGATIONS
TOOTH LOSS	1	4402	10119	14618185	0.33	0.05	2.33	0.33	1.37	-1.63	2.29	0.33	0.06	-1.61	-3.27	0.33 ( 0.05 - 2.33 )	0.33 ( 1.37 )	0.33 ( 0.06 )	-1.61 ( -3.27 )	GASTROINTESTINAL DISORDERS
TOOTH HYPOPLASIA	1	4402	33	14628271	100.7	13.77	736.45	100.68	95.78	98.69	102.67	97.75	18.5	6.61	4.87	100.7 ( 13.77 - 736.45 )	100.68 ( 95.78 )	97.75 ( 18.5 )	6.61 ( 4.87 )	CONGENITAL, FAMILIAL AND GENETIC DISORDERS
NEUROLOGICAL SYMPTOM	1	4402	1110	14627194	2.99	0.42	21.28	2.99	1.33	1.03	4.95	2.99	0.58	1.58	-0.09	2.99 ( 0.42 - 21.28 )	2.99 ( 1.33 )	2.99 ( 0.58 )	1.58 ( -0.09 )	NERVOUS SYSTEM DISORDERS
FULL BLOOD COUNT DECREASED	1	4402	5766	14622538	0.58	0.08	4.09	0.58	0.31	-1.38	2.54	0.58	0.11	-0.8	-2.46	0.58 ( 0.08 - 4.09 )	0.58 ( 0.31 )	0.58 ( 0.11 )	-0.8 ( -2.46 )	INVESTIGATIONS
TACHYPNOEA	1	4402	3147	14625157	1.06	0.15	7.5	1.06	0	-0.9	3.02	1.06	0.2	0.08	-1.59	1.06 ( 0.15 - 7.5 )	1.06 ( 0 )	1.06 ( 0.2 )	0.08 ( -1.59 )	RESPIRATORY, THORACIC AND MEDIASTINAL DISORDERS
MAGNETIC RESONANCE IMAGING ABNORMAL	1	4402	568	14627736	5.85	0.82	41.61	5.85	4.01	3.89	7.81	5.84	1.13	2.55	0.88	5.85 ( 0.82 - 41.61 )	5.85 ( 4.01 )	5.84 ( 1.13 )	2.55 ( 0.88 )	INVESTIGATIONS
PERONEAL NERVE PALSY	1	4402	1066	14627238	3.12	0.44	22.15	3.12	1.44	1.16	5.08	3.11	0.6	1.64	-0.03	3.12 ( 0.44 - 22.15 )	3.12 ( 1.44 )	3.11 ( 0.6 )	1.64 ( -0.03 )	NERVOUS SYSTEM DISORDERS
OEDEMA	1	4402	9944	14618360	0.33	0.05	2.37	0.33	1.33	-1.63	2.29	0.33	0.06	-1.58	-3.25	0.33 ( 0.05 - 2.37 )	0.33 ( 1.33 )	0.33 ( 0.06 )	-1.58 ( -3.25 )	GENERAL DISORDERS AND ADMINISTRATION SITE CONDITIONS
GINGIVAL PAIN	1	4402	1464	14626840	2.27	0.32	16.13	2.27	0.71	0.31	4.23	2.27	0.44	1.18	-0.49	2.27 ( 0.32 - 16.13 )	2.27 ( 0.71 )	2.27 ( 0.44 )	1.18 ( -0.49 )	GASTROINTESTINAL DISORDERS
DISEASE COMPLICATION	1	4402	1013	14627291	3.28	0.46	23.32	3.28	1.58	1.32	5.24	3.28	0.64	1.71	0.04	3.28 ( 0.46 - 23.32 )	3.28 ( 1.58 )	3.28 ( 0.64 )	1.71 ( 0.04 )	GENERAL DISORDERS AND ADMINISTRATION SITE CONDITIONS
DRUG ERUPTION	1	4402	3836	14624468	0.87	0.12	6.15	0.87	0.02	-1.09	2.83	0.87	0.17	-0.21	-1.87	0.87 ( 0.12 - 6.15 )	0.87 ( 0.02 )	0.87 ( 0.17 )	-0.21 ( -1.87 )	SKIN AND SUBCUTANEOUS TISSUE DISORDERS
PRODUCT DISPENSING ERROR	1	4402	8462	14619842	0.39	0.06	2.79	0.39	0.94	-1.57	2.35	0.39	0.08	-1.35	-3.02	0.39 ( 0.06 - 2.79 )	0.39 ( 0.94 )	0.39 ( 0.08 )	-1.35 ( -3.02 )	INJURY, POISONING AND PROCEDURAL COMPLICATIONS
ENCEPHALITIS	1	4402	1441	14626863	2.31	0.32	16.38	2.31	0.74	0.35	4.27	2.3	0.45	1.2	-0.46	2.31 ( 0.32 - 16.38 )	2.31 ( 0.74 )	2.3 ( 0.45 )	1.2 ( -0.46 )	INFECTIONS AND INFESTATIONS
BILIARY COLIC	1	4402	582	14627722	5.71	0.8	40.61	5.71	3.88	3.75	7.67	5.7	1.1	2.51	0.84	5.71 ( 0.8 - 40.61 )	5.71 ( 3.88 )	5.7 ( 1.1 )	2.51 ( 0.84 )	HEPATOBILIARY DISORDERS
ORAL CANDIDIASIS	1	4402	2673	14625631	1.24	0.17	8.83	1.24	0.05	-0.72	3.2	1.24	0.24	0.31	-1.35	1.24 ( 0.17 - 8.83 )	1.24 ( 0.05 )	1.24 ( 0.24 )	0.31 ( -1.35 )	INFECTIONS AND INFESTATIONS
DEVICE OCCLUSION	1	4402	5273	14623031	0.63	0.09	4.47	0.63	0.22	-1.33	2.59	0.63	0.12	-0.67	-2.33	0.63 ( 0.09 - 4.47 )	0.63 ( 0.22 )	0.63 ( 0.12 )	-0.67 ( -2.33 )	PRODUCT ISSUES
WEIGHT FLUCTUATION	1	4402	3867	14624437	0.86	0.12	6.1	0.86	0.02	-1.1	2.82	0.86	0.17	-0.22	-1.89	0.86 ( 0.12 - 6.1 )	0.86 ( 0.02 )	0.86 ( 0.17 )	-0.22 ( -1.89 )	METABOLISM AND NUTRITION DISORDERS
GALLBLADDER OBSTRUCTION	1	4402	62	14628242	53.6	7.43	386.63	53.59	50.79	51.61	55.56	52.75	10.1	5.72	4.02	53.6 ( 7.43 - 386.63 )	53.59 ( 50.79 )	52.75 ( 10.1 )	5.72 ( 4.02 )	HEPATOBILIARY DISORDERS
HYPERBILIRUBINAEMIA	1	4402	1936	14626368	1.72	0.24	12.19	1.72	0.3	-0.24	3.68	1.72	0.33	0.78	-0.89	1.72 ( 0.24 - 12.19 )	1.72 ( 0.3 )	1.72 ( 0.33 )	0.78 ( -0.89 )	HEPATOBILIARY DISORDERS
BILIARY DILATATION	1	4402	240	14628064	13.85	1.94	98.72	13.84	11.87	11.88	15.81	13.79	2.67	3.79	2.11	13.85 ( 1.94 - 98.72 )	13.84 ( 11.87 )	13.79 ( 2.67 )	3.79 ( 2.11 )	HEPATOBILIARY DISORDERS
ESCHERICHIA INFECTION	1	4402	1855	14626449	1.79	0.25	12.73	1.79	0.35	-0.17	3.75	1.79	0.35	0.84	-0.83	1.79 ( 0.25 - 12.73 )	1.79 ( 0.35 )	1.79 ( 0.35 )	0.84 ( -0.83 )	INFECTIONS AND INFESTATIONS
INTESTINAL HAEMORRHAGE	1	4402	1101	14627203	3.02	0.42	21.45	3.02	1.35	1.06	4.98	3.02	0.58	1.59	-0.08	3.02 ( 0.42 - 21.45 )	3.02 ( 1.35 )	3.02 ( 0.58 )	1.59 ( -0.08 )	GASTROINTESTINAL DISORDERS
SHUNT INFECTION	1	4402	48	14628256	69.23	9.55	501.69	69.22	65.86	67.24	71.2	67.82	12.93	6.08	4.37	69.23 ( 9.55 - 501.69 )	69.22 ( 65.86 )	67.82 ( 12.93 )	6.08 ( 4.37 )	INFECTIONS AND INFESTATIONS
URINE ABNORMALITY	1	4402	1206	14627098	2.76	0.39	19.58	2.75	1.12	0.79	4.72	2.75	0.53	1.46	-0.21	2.76 ( 0.39 - 19.58 )	2.75 ( 1.12 )	2.75 ( 0.53 )	1.46 ( -0.21 )	RENAL AND URINARY DISORDERS
PLATELET COUNT INCREASED	1	4402	3513	14624791	0.95	0.13	6.72	0.95	0	-1.01	2.91	0.95	0.18	-0.08	-1.75	0.95 ( 0.13 - 6.72 )	0.95 ( 0 )	0.95 ( 0.18 )	-0.08 ( -1.75 )	INVESTIGATIONS
RESPIRATORY ARREST	1	4402	2841	14625463	1.17	0.16	8.31	1.17	0.02	-0.79	3.13	1.17	0.23	0.23	-1.44	1.17 ( 0.16 - 8.31 )	1.17 ( 0.02 )	1.17 ( 0.23 )	0.23 ( -1.44 )	RESPIRATORY, THORACIC AND MEDIASTINAL DISORDERS
SHOCK	1	4402	4162	14624142	0.8	0.11	5.67	0.8	0.05	-1.16	2.76	0.8	0.15	-0.32	-1.99	0.8 ( 0.11 - 5.67 )	0.8 ( 0.05 )	0.8 ( 0.15 )	-0.32 ( -1.99 )	VASCULAR DISORDERS
DISORIENTATION	1	4402	6025	14622279	0.55	0.08	3.92	0.55	0.36	-1.41	2.51	0.55	0.11	-0.86	-2.53	0.55 ( 0.08 - 3.92 )	0.55 ( 0.36 )	0.55 ( 0.11 )	-0.86 ( -2.53 )	PSYCHIATRIC DISORDERS
METASTASES TO SPINE	1	4402	819	14627485	4.06	0.57	28.84	4.06	2.3	2.1	6.02	4.05	0.79	2.02	0.35	4.06 ( 0.57 - 28.84 )	4.06 ( 2.3 )	4.05 ( 0.79 )	2.02 ( 0.35 )	NEOPLASMS BENIGN, MALIGNANT AND UNSPECIFIED (INCL CYSTS AND POLYPS)
GALLBLADDER DISORDER	1	4402	2572	14625732	1.29	0.18	9.18	1.29	0.07	-0.67	3.25	1.29	0.25	0.37	-1.3	1.29 ( 0.18 - 9.18 )	1.29 ( 0.07 )	1.29 ( 0.25 )	0.37 ( -1.3 )	HEPATOBILIARY DISORDERS
ATAXIA	1	4402	2081	14626223	1.6	0.22	11.34	1.6	0.22	-0.36	3.56	1.6	0.31	0.67	-0.99	1.6 ( 0.22 - 11.34 )	1.6 ( 0.22 )	1.6 ( 0.31 )	0.67 ( -0.99 )	NERVOUS SYSTEM DISORDERS
BONE DENSITY ABNORMAL	1	4402	2039	14626265	1.63	0.23	11.58	1.63	0.24	-0.33	3.59	1.63	0.32	0.7	-0.96	1.63 ( 0.23 - 11.58 )	1.63 ( 0.24 )	1.63 ( 0.32 )	0.7 ( -0.96 )	INVESTIGATIONS
DEVICE EMBOLISATION	1	4402	82	14628222	40.53	5.64	291.22	40.52	38.08	38.54	42.49	40.04	7.69	5.32	3.63	40.53 ( 5.64 - 291.22 )	40.52 ( 38.08 )	40.04 ( 7.69 )	5.32 ( 3.63 )	GENERAL DISORDERS AND ADMINISTRATION SITE CONDITIONS
MOOD SWINGS	1	4402	4466	14623838	0.74	0.1	5.28	0.74	0.09	-1.22	2.7	0.74	0.14	-0.43	-2.09	0.74 ( 0.1 - 5.28 )	0.74 ( 0.09 )	0.74 ( 0.14 )	-0.43 ( -2.09 )	PSYCHIATRIC DISORDERS
DEVICE BREAKAGE	1	4402	11490	14616814	0.29	0.04	2.05	0.29	1.75	-1.67	2.25	0.29	0.06	-1.79	-3.46	0.29 ( 0.04 - 2.05 )	0.29 ( 1.75 )	0.29 ( 0.06 )	-1.79 ( -3.46 )	PRODUCT ISSUES
PULMONARY VENOUS THROMBOSIS	1	4402	33	14628271	100.7	13.77	736.45	100.68	95.78	98.69	102.67	97.75	18.5	6.61	4.87	100.7 ( 13.77 - 736.45 )	100.68 ( 95.78 )	97.75 ( 18.5 )	6.61 ( 4.87 )	RESPIRATORY, THORACIC AND MEDIASTINAL DISORDERS
ATRIAL THROMBOSIS	1	4402	321	14627983	10.35	1.45	73.73	10.35	8.42	8.39	12.31	10.32	2	3.37	1.69	10.35 ( 1.45 - 73.73 )	10.35 ( 8.42 )	10.32 ( 2 )	3.37 ( 1.69 )	CARDIAC DISORDERS
JOINT LOCK	1	4402	628	14627676	5.29	0.74	37.63	5.29	3.47	3.33	7.25	5.28	1.02	2.4	0.73	5.29 ( 0.74 - 37.63 )	5.29 ( 3.47 )	5.28 ( 1.02 )	2.4 ( 0.73 )	MUSCULOSKELETAL AND CONNECTIVE TISSUE DISORDERS
PERICARDIAL EFFUSION	1	4402	4760	14623544	0.7	0.1	4.96	0.7	0.13	-1.26	2.66	0.7	0.14	-0.52	-2.19	0.7 ( 0.1 - 4.96 )	0.7 ( 0.13 )	0.7 ( 0.14 )	-0.52 ( -2.19 )	CARDIAC DISORDERS
ORAL DYSAESTHESIA	1	4402	40	14628264	83.08	11.42	604.46	83.06	79.09	81.07	85.04	81.06	15.4	6.34	4.62	83.08 ( 11.42 - 604.46 )	83.06 ( 79.09 )	81.06 ( 15.4 )	6.34 ( 4.62 )	GASTROINTESTINAL DISORDERS
QUALITY OF LIFE DECREASED	1	4402	2842	14625462	1.17	0.16	8.3	1.17	0.02	-0.79	3.13	1.17	0.23	0.23	-1.44	1.17 ( 0.16 - 8.3 )	1.17 ( 0.02 )	1.17 ( 0.23 )	0.23 ( -1.44 )	INVESTIGATIONS
EXTRA DOSE ADMINISTERED	1	4402	9814	14618490	0.34	0.05	2.4	0.34	1.29	-1.62	2.3	0.34	0.07	-1.56	-3.23	0.34 ( 0.05 - 2.4 )	0.34 ( 1.29 )	0.34 ( 0.07 )	-1.56 ( -3.23 )	INJURY, POISONING AND PROCEDURAL COMPLICATIONS
DRY EYE	1	4402	13093	14615211	0.25	0.04	1.8	0.25	2.2	-1.71	2.21	0.25	0.05	-1.98	-3.64	0.25 ( 0.04 - 1.8 )	0.25 ( 2.2 )	0.25 ( 0.05 )	-1.98 ( -3.64 )	EYE DISORDERS
RESPIRATION ABNORMAL	1	4402	2076	14626228	1.6	0.23	11.37	1.6	0.23	-0.36	3.56	1.6	0.31	0.68	-0.99	1.6 ( 0.23 - 11.37 )	1.6 ( 0.23 )	1.6 ( 0.31 )	0.68 ( -0.99 )	RESPIRATORY, THORACIC AND MEDIASTINAL DISORDERS
METASTASES TO SPINAL CORD	1	4402	59	14628245	56.32	7.8	406.62	56.31	53.42	54.33	58.29	55.39	10.59	5.79	4.08	56.32 ( 7.8 - 406.62 )	56.31 ( 53.42 )	55.39 ( 10.59 )	5.79 ( 4.08 )	NEOPLASMS BENIGN, MALIGNANT AND UNSPECIFIED (INCL CYSTS AND POLYPS)
OPHTHALMOPLEGIA	1	4402	389	14627915	8.54	1.2	60.81	8.54	6.64	6.58	10.5	8.52	1.65	3.09	1.42	8.54 ( 1.2 - 60.81 )	8.54 ( 6.64 )	8.52 ( 1.65 )	3.09 ( 1.42 )	EYE DISORDERS
EAR CONGESTION	1	4402	609	14627695	5.46	0.77	38.81	5.46	3.63	3.49	7.42	5.45	1.06	2.45	0.78	5.46 ( 0.77 - 38.81 )	5.46 ( 3.63 )	5.45 ( 1.06 )	2.45 ( 0.78 )	EAR AND LABYRINTH DISORDERS
TENDON DISORDER	1	4402	1185	14627119	2.8	0.39	19.93	2.8	1.16	0.84	4.76	2.8	0.54	1.49	-0.18	2.8 ( 0.39 - 19.93 )	2.8 ( 1.16 )	2.8 ( 0.54 )	1.49 ( -0.18 )	MUSCULOSKELETAL AND CONNECTIVE TISSUE DISORDERS
PLATELET COUNT DECREASED	1	4402	27644	14600660	0.12	0.02	0.85	0.12	6.45	-1.84	2.08	0.12	0.02	-3.06	-4.72	0.12 ( 0.02 - 0.85 )	0.12 ( 6.45 )	0.12 ( 0.02 )	-3.06 ( -4.72 )	INVESTIGATIONS
THINKING ABNORMAL	1	4402	3044	14625260	1.09	0.15	7.75	1.09	0.01	-0.87	3.05	1.09	0.21	0.13	-1.54	1.09 ( 0.15 - 7.75 )	1.09 ( 0.01 )	1.09 ( 0.21 )	0.13 ( -1.54 )	PSYCHIATRIC DISORDERS
DYSGRAPHIA	1	4402	1468	14626836	2.26	0.32	16.08	2.26	0.7	0.3	4.22	2.26	0.44	1.18	-0.49	2.26 ( 0.32 - 16.08 )	2.26 ( 0.7 )	2.26 ( 0.44 )	1.18 ( -0.49 )	NERVOUS SYSTEM DISORDERS
TINNITUS	1	4402	8706	14619598	0.38	0.05	2.71	0.38	1	-1.58	2.34	0.38	0.07	-1.39	-3.06	0.38 ( 0.05 - 2.71 )	0.38 ( 1 )	0.38 ( 0.07 )	-1.39 ( -3.06 )	EAR AND LABYRINTH DISORDERS
FOOD POISONING	1	4402	1437	14626867	2.31	0.33	16.43	2.31	0.74	0.35	4.27	2.31	0.45	1.21	-0.46	2.31 ( 0.33 - 16.43 )	2.31 ( 0.74 )	2.31 ( 0.45 )	1.21 ( -0.46 )	GASTROINTESTINAL DISORDERS
DENTURE STOMATITIS	1	4402	5	14628299	664.62	77.63	5690.15	664.47	552.06	662.32	666.62	553.89	91.86	9.11	7.12	664.62 ( 77.63 - 5690.15 )	664.47 ( 552.06 )	553.89 ( 91.86 )	9.11 ( 7.12 )	INFECTIONS AND INFESTATIONS
DERMATITIS CONTACT	1	4402	2368	14625936	1.4	0.2	9.97	1.4	0.12	-0.56	3.36	1.4	0.27	0.49	-1.18	1.4 ( 0.2 - 9.97 )	1.4 ( 0.12 )	1.4 ( 0.27 )	0.49 ( -1.18 )	SKIN AND SUBCUTANEOUS TISSUE DISORDERS
EYELID PTOSIS	1	4402	1936	14626368	1.72	0.24	12.19	1.72	0.3	-0.24	3.68	1.72	0.33	0.78	-0.89	1.72 ( 0.24 - 12.19 )	1.72 ( 0.3 )	1.72 ( 0.33 )	0.78 ( -0.89 )	EYE DISORDERS
HYPOXIA	1	4402	7748	14620556	0.43	0.06	3.04	0.43	0.76	-1.53	2.39	0.43	0.08	-1.22	-2.89	0.43 ( 0.06 - 3.04 )	0.43 ( 0.76 )	0.43 ( 0.08 )	-1.22 ( -2.89 )	RESPIRATORY, THORACIC AND MEDIASTINAL DISORDERS
SEPTIC SHOCK	1	4402	9019	14619285	0.37	0.05	2.62	0.37	1.08	-1.59	2.33	0.37	0.07	-1.44	-3.11	0.37 ( 0.05 - 2.62 )	0.37 ( 1.08 )	0.37 ( 0.07 )	-1.44 ( -3.11 )	INFECTIONS AND INFESTATIONS
TONGUE DISORDER	1	4402	1212	14627092	2.74	0.39	19.48	2.74	1.11	0.78	4.7	2.74	0.53	1.45	-0.21	2.74 ( 0.39 - 19.48 )	2.74 ( 1.11 )	2.74 ( 0.53 )	1.45 ( -0.21 )	GASTROINTESTINAL DISORDERS
INFECTED CYST	1	4402	302	14628002	11	1.54	78.39	11	9.06	9.04	12.96	10.97	2.12	3.46	1.78	11 ( 1.54 - 78.39 )	11 ( 9.06 )	10.97 ( 2.12 )	3.46 ( 1.78 )	INFECTIONS AND INFESTATIONS
CARDIAC FLUTTER	1	4402	1335	14626969	2.49	0.35	17.69	2.49	0.89	0.53	4.45	2.49	0.48	1.31	-0.35	2.49 ( 0.35 - 17.69 )	2.49 ( 0.89 )	2.49 ( 0.48 )	1.31 ( -0.35 )	CARDIAC DISORDERS
INTRACRANIAL MASS	1	4402	215	14628089	15.46	2.17	110.25	15.45	13.46	13.49	17.42	15.39	2.97	3.94	2.27	15.46 ( 2.17 - 110.25 )	15.45 ( 13.46 )	15.39 ( 2.97 )	3.94 ( 2.27 )	NERVOUS SYSTEM DISORDERS
INTRACRANIAL PRESSURE INCREASED	1	4402	1123	14627181	2.96	0.42	21.03	2.96	1.3	1	4.92	2.96	0.57	1.56	-0.1	2.96 ( 0.42 - 21.03 )	2.96 ( 1.3 )	2.96 ( 0.57 )	1.56 ( -0.1 )	NERVOUS SYSTEM DISORDERS
FURUNCLE	1	4402	1727	14626577	1.92	0.27	13.67	1.92	0.44	-0.04	3.88	1.92	0.37	0.94	-0.72	1.92 ( 0.27 - 13.67 )	1.92 ( 0.44 )	1.92 ( 0.37 )	0.94 ( -0.72 )	INFECTIONS AND INFESTATIONS
FUNGAL INFECTION	1	4402	7479	14620825	0.44	0.06	3.15	0.44	0.7	-1.52	2.4	0.44	0.09	-1.17	-2.84	0.44 ( 0.06 - 3.15 )	0.44 ( 0.7 )	0.44 ( 0.09 )	-1.17 ( -2.84 )	INFECTIONS AND INFESTATIONS
SINUS DISORDER	1	4402	4766	14623538	0.7	0.1	4.95	0.7	0.13	-1.26	2.66	0.7	0.14	-0.52	-2.19	0.7 ( 0.1 - 4.95 )	0.7 ( 0.13 )	0.7 ( 0.14 )	-0.52 ( -2.19 )	RESPIRATORY, THORACIC AND MEDIASTINAL DISORDERS
BREAKTHROUGH PAIN	1	4402	304	14628000	10.93	1.53	77.87	10.93	8.99	8.97	12.89	10.9	2.11	3.45	1.77	10.93 ( 1.53 - 77.87 )	10.93 ( 8.99 )	10.9 ( 2.11 )	3.45 ( 1.77 )	GENERAL DISORDERS AND ADMINISTRATION SITE CONDITIONS
INTESTINAL MASS	1	4402	310	14627994	10.72	1.5	76.36	10.72	8.78	8.75	12.68	10.69	2.07	3.42	1.74	10.72 ( 1.5 - 76.36 )	10.72 ( 8.78 )	10.69 ( 2.07 )	3.42 ( 1.74 )	GASTROINTESTINAL DISORDERS
NAIL DISCOLOURATION	1	4402	890	14627414	3.73	0.53	26.54	3.73	2	1.77	5.69	3.73	0.72	1.9	0.23	3.73 ( 0.53 - 26.54 )	3.73 ( 2 )	3.73 ( 0.72 )	1.9 ( 0.23 )	SKIN AND SUBCUTANEOUS TISSUE DISORDERS
THERAPEUTIC PRODUCT EFFECT VARIABLE	1	4402	1886	14626418	1.76	0.25	12.52	1.76	0.33	-0.2	3.72	1.76	0.34	0.82	-0.85	1.76 ( 0.25 - 12.52 )	1.76 ( 0.33 )	1.76 ( 0.34 )	0.82 ( -0.85 )	GENERAL DISORDERS AND ADMINISTRATION SITE CONDITIONS
MICTURITION DISORDER	1	4402	744	14627560	4.47	0.63	31.76	4.47	2.69	2.5	6.43	4.46	0.86	2.16	0.49	4.47 ( 0.63 - 31.76 )	4.47 ( 2.69 )	4.46 ( 0.86 )	2.16 ( 0.49 )	RENAL AND URINARY DISORDERS
MUSCULOSKELETAL DISORDER	1	4402	4139	14624165	0.8	0.11	5.7	0.8	0.05	-1.16	2.76	0.8	0.16	-0.32	-1.98	0.8 ( 0.11 - 5.7 )	0.8 ( 0.05 )	0.8 ( 0.16 )	-0.32 ( -1.98 )	MUSCULOSKELETAL AND CONNECTIVE TISSUE DISORDERS
SKIN DISCOLOURATION	1	4402	9400	14618904	0.35	0.05	2.51	0.35	1.18	-1.61	2.31	0.35	0.07	-1.5	-3.17	0.35 ( 0.05 - 2.51 )	0.35 ( 1.18 )	0.35 ( 0.07 )	-1.5 ( -3.17 )	SKIN AND SUBCUTANEOUS TISSUE DISORDERS
BONE DISORDER	1	4402	3232	14625072	1.03	0.14	7.3	1.03	0	-0.93	2.99	1.03	0.2	0.04	-1.63	1.03 ( 0.14 - 7.3 )	1.03 ( 0 )	1.03 ( 0.2 )	0.04 ( -1.63 )	MUSCULOSKELETAL AND CONNECTIVE TISSUE DISORDERS
SCROTAL SWELLING	1	4402	141	14628163	23.57	3.3	168.52	23.56	21.45	21.6	25.53	23.4	4.51	4.55	2.86	23.57 ( 3.3 - 168.52 )	23.56 ( 21.45 )	23.4 ( 4.51 )	4.55 ( 2.86 )	REPRODUCTIVE SYSTEM AND BREAST DISORDERS
CEREBRAL DISORDER	1	4402	2194	14626110	1.51	0.21	10.76	1.51	0.17	-0.45	3.47	1.51	0.29	0.6	-1.07	1.51 ( 0.21 - 10.76 )	1.51 ( 0.17 )	1.51 ( 0.29 )	0.6 ( -1.07 )	NERVOUS SYSTEM DISORDERS
POST PROCEDURAL SWELLING	1	4402	297	14628007	11.19	1.57	79.71	11.19	9.24	9.22	13.15	11.15	2.16	3.48	1.8	11.19 ( 1.57 - 79.71 )	11.19 ( 9.24 )	11.15 ( 2.16 )	3.48 ( 1.8 )	INJURY, POISONING AND PROCEDURAL COMPLICATIONS
TONGUE EXFOLIATION	1	4402	64	14628240	51.92	7.2	374.37	51.91	49.16	49.94	53.89	51.13	9.79	5.68	3.97	51.92 ( 7.2 - 374.37 )	51.91 ( 49.16 )	51.13 ( 9.79 )	5.68 ( 3.97 )	GASTROINTESTINAL DISORDERS
BLOOD PRESSURE SYSTOLIC INCREASED	1	4402	7985	14620319	0.42	0.06	2.95	0.42	0.82	-1.54	2.38	0.42	0.08	-1.26	-2.93	0.42 ( 0.06 - 2.95 )	0.42 ( 0.82 )	0.42 ( 0.08 )	-1.26 ( -2.93 )	INVESTIGATIONS
THIRST	1	4402	4377	14623927	0.76	0.11	5.39	0.76	0.08	-1.2	2.72	0.76	0.15	-0.4	-2.06	0.76 ( 0.11 - 5.39 )	0.76 ( 0.08 )	0.76 ( 0.15 )	-0.4 ( -2.06 )	GENERAL DISORDERS AND ADMINISTRATION SITE CONDITIONS
BLOOD IRON DECREASED	1	4402	3402	14624902	0.98	0.14	6.94	0.98	0	-0.98	2.94	0.98	0.19	-0.03	-1.7	0.98 ( 0.14 - 6.94 )	0.98 ( 0 )	0.98 ( 0.19 )	-0.03 ( -1.7 )	INVESTIGATIONS
ROAD TRAFFIC ACCIDENT	1	4402	7824	14620480	0.42	0.06	3.01	0.42	0.78	-1.54	2.38	0.42	0.08	-1.24	-2.9	0.42 ( 0.06 - 3.01 )	0.42 ( 0.78 )	0.42 ( 0.08 )	-1.24 ( -2.9 )	INJURY, POISONING AND PROCEDURAL COMPLICATIONS
TOOTH DISORDER	1	4402	4811	14623493	0.69	0.1	4.9	0.69	0.14	-1.27	2.65	0.69	0.13	-0.53	-2.2	0.69 ( 0.1 - 4.9 )	0.69 ( 0.14 )	0.69 ( 0.13 )	-0.53 ( -2.2 )	GASTROINTESTINAL DISORDERS
BRAIN FOG	1	4402	3522	14624782	0.94	0.13	6.7	0.94	0	-1.02	2.9	0.94	0.18	-0.08	-1.75	0.94 ( 0.13 - 6.7 )	0.94 ( 0 )	0.94 ( 0.18 )	-0.08 ( -1.75 )	NERVOUS SYSTEM DISORDERS
PHOTOSENSITIVITY REACTION	1	4402	3400	14624904	0.98	0.14	6.94	0.98	0	-0.98	2.94	0.98	0.19	-0.03	-1.7	0.98 ( 0.14 - 6.94 )	0.98 ( 0 )	0.98 ( 0.19 )	-0.03 ( -1.7 )	SKIN AND SUBCUTANEOUS TISSUE DISORDERS
DYSANIA	1	4402	35	14628269	94.95	13	693.21	94.92	90.35	92.94	96.91	92.32	17.49	6.53	4.8	94.95 ( 13 - 693.21 )	94.92 ( 90.35 )	92.32 ( 17.49 )	6.53 ( 4.8 )	PSYCHIATRIC DISORDERS
EXPIRED PRODUCT ADMINISTERED	1	4402	7064	14621240	0.47	0.07	3.34	0.47	0.6	-1.49	2.43	0.47	0.09	-1.09	-2.75	0.47 ( 0.07 - 3.34 )	0.47 ( 0.6 )	0.47 ( 0.09 )	-1.09 ( -2.75 )	INJURY, POISONING AND PROCEDURAL COMPLICATIONS
OSTEOMYELITIS	1	4402	2920	14625384	1.14	0.16	8.08	1.14	0.02	-0.82	3.1	1.14	0.22	0.19	-1.48	1.14 ( 0.16 - 8.08 )	1.14 ( 0.02 )	1.14 ( 0.22 )	0.19 ( -1.48 )	INFECTIONS AND INFESTATIONS
BLOOD LOSS ANAEMIA	1	4402	713	14627591	4.66	0.66	33.14	4.66	2.87	2.7	6.62	4.65	0.9	2.22	0.55	4.66 ( 0.66 - 33.14 )	4.66 ( 2.87 )	4.65 ( 0.9 )	2.22 ( 0.55 )	BLOOD AND LYMPHATIC SYSTEM DISORDERS
WHEELCHAIR USER	1	4402	1042	14627262	3.19	0.45	22.67	3.19	1.5	1.23	5.15	3.19	0.62	1.67	0	3.19 ( 0.45 - 22.67 )	3.19 ( 1.5 )	3.19 ( 0.62 )	1.67 ( 0 )	SOCIAL CIRCUMSTANCES
SKIN WEEPING	1	4402	1096	14627208	3.03	0.43	21.55	3.03	1.36	1.07	4.99	3.03	0.59	1.6	-0.07	3.03 ( 0.43 - 21.55 )	3.03 ( 1.36 )	3.03 ( 0.59 )	1.6 ( -0.07 )	SKIN AND SUBCUTANEOUS TISSUE DISORDERS
HEMIPLEGIA	1	4402	1436	14626868	2.31	0.33	16.44	2.31	0.75	0.35	4.27	2.31	0.45	1.21	-0.46	2.31 ( 0.33 - 16.44 )	2.31 ( 0.75 )	2.31 ( 0.45 )	1.21 ( -0.46 )	NERVOUS SYSTEM DISORDERS
HYPERKALAEMIA	1	4402	6234	14622070	0.53	0.08	3.78	0.53	0.41	-1.43	2.49	0.53	0.1	-0.91	-2.57	0.53 ( 0.08 - 3.78 )	0.53 ( 0.41 )	0.53 ( 0.1 )	-0.91 ( -2.57 )	METABOLISM AND NUTRITION DISORDERS
DIPLOPIA	1	4402	4897	14623407	0.68	0.1	4.82	0.68	0.15	-1.28	2.64	0.68	0.13	-0.56	-2.23	0.68 ( 0.1 - 4.82 )	0.68 ( 0.15 )	0.68 ( 0.13 )	-0.56 ( -2.23 )	EYE DISORDERS
EXOPHTHALMOS	1	4402	422	14627882	7.87	1.11	56.05	7.87	5.99	5.91	9.83	7.86	1.52	2.97	1.3	7.87 ( 1.11 - 56.05 )	7.87 ( 5.99 )	7.86 ( 1.52 )	2.97 ( 1.3 )	EYE DISORDERS
HEMIPARESIS	1	4402	2721	14625583	1.22	0.17	8.67	1.22	0.04	-0.74	3.18	1.22	0.24	0.29	-1.38	1.22 ( 0.17 - 8.67 )	1.22 ( 0.04 )	1.22 ( 0.24 )	0.29 ( -1.38 )	NERVOUS SYSTEM DISORDERS
HYPOAESTHESIA ORAL	1	4402	2863	14625441	1.16	0.16	8.24	1.16	0.02	-0.8	3.12	1.16	0.22	0.21	-1.45	1.16 ( 0.16 - 8.24 )	1.16 ( 0.02 )	1.16 ( 0.22 )	0.21 ( -1.45 )	GASTROINTESTINAL DISORDERS
BODY HEIGHT DECREASED	1	4402	1767	14626537	1.88	0.26	13.36	1.88	0.41	-0.08	3.84	1.88	0.36	0.91	-0.76	1.88 ( 0.26 - 13.36 )	1.88 ( 0.41 )	1.88 ( 0.36 )	0.91 ( -0.76 )	INVESTIGATIONS
WHITE BLOOD CELL DISORDER	1	4402	669	14627635	4.97	0.7	35.32	4.97	3.16	3	6.93	4.96	0.96	2.31	0.64	4.97 ( 0.7 - 35.32 )	4.97 ( 3.16 )	4.96 ( 0.96 )	2.31 ( 0.64 )	BLOOD AND LYMPHATIC SYSTEM DISORDERS
WOUND INFECTION	1	4402	2314	14625990	1.44	0.2	10.2	1.44	0.13	-0.52	3.4	1.44	0.28	0.52	-1.15	1.44 ( 0.2 - 10.2 )	1.44 ( 0.13 )	1.44 ( 0.28 )	0.52 ( -1.15 )	INFECTIONS AND INFESTATIONS
MOUTH HAEMORRHAGE	1	4402	1398	14626906	2.38	0.33	16.89	2.38	0.8	0.42	4.34	2.38	0.46	1.25	-0.42	2.38 ( 0.33 - 16.89 )	2.38 ( 0.8 )	2.38 ( 0.46 )	1.25 ( -0.42 )	GASTROINTESTINAL DISORDERS
OSTEOSCLEROSIS	1	4402	287	14628017	11.58	1.63	82.5	11.58	9.63	9.61	13.54	11.54	2.23	3.53	1.85	11.58 ( 1.63 - 82.5 )	11.58 ( 9.63 )	11.54 ( 2.23 )	3.53 ( 1.85 )	MUSCULOSKELETAL AND CONNECTIVE TISSUE DISORDERS
RIGHT VENTRICULAR FAILURE	1	4402	958	14627346	3.47	0.49	24.66	3.47	1.75	1.51	5.43	3.47	0.67	1.79	0.12	3.47 ( 0.49 - 24.66 )	3.47 ( 1.75 )	3.47 ( 0.67 )	1.79 ( 0.12 )	CARDIAC DISORDERS
HYPOVOLAEMIC SHOCK	1	4402	820	14627484	4.05	0.57	28.81	4.05	2.3	2.09	6.01	4.05	0.78	2.02	0.35	4.05 ( 0.57 - 28.81 )	4.05 ( 2.3 )	4.05 ( 0.78 )	2.02 ( 0.35 )	VASCULAR DISORDERS
INTERVENTIONAL PROCEDURE	1	4402	17	14628287	195.48	26.01	1469.21	195.43	182.69	193.42	197.45	184.63	34.15	7.53	5.74	195.48 ( 26.01 - 1469.21 )	195.43 ( 182.69 )	184.63 ( 34.15 )	7.53 ( 5.74 )	SURGICAL AND MEDICAL PROCEDURES
PULMONARY HAEMORRHAGE	1	4402	1253	14627051	2.65	0.37	18.85	2.65	1.03	0.69	4.61	2.65	0.51	1.41	-0.26	2.65 ( 0.37 - 18.85 )	2.65 ( 1.03 )	2.65 ( 0.51 )	1.41 ( -0.26 )	RESPIRATORY, THORACIC AND MEDIASTINAL DISORDERS
CREATININE RENAL CLEARANCE DECREASED	1	4402	973	14627331	3.42	0.48	24.27	3.41	1.71	1.45	5.38	3.41	0.66	1.77	0.1	3.42 ( 0.48 - 24.27 )	3.41 ( 1.71 )	3.41 ( 0.66 )	1.77 ( 0.1 )	INVESTIGATIONS
SKIN PLAQUE	1	4402	3053	14625251	1.09	0.15	7.73	1.09	0.01	-0.87	3.05	1.09	0.21	0.12	-1.55	1.09 ( 0.15 - 7.73 )	1.09 ( 0.01 )	1.09 ( 0.21 )	0.12 ( -1.55 )	SKIN AND SUBCUTANEOUS TISSUE DISORDERS
SWOLLEN TONGUE	1	4402	4972	14623332	0.67	0.09	4.75	0.67	0.16	-1.29	2.63	0.67	0.13	-0.58	-2.25	0.67 ( 0.09 - 4.75 )	0.67 ( 0.16 )	0.67 ( 0.13 )	-0.58 ( -2.25 )	GASTROINTESTINAL DISORDERS
PNEUMOPERICARDIUM	1	4402	50	14628254	66.46	9.18	481.23	66.45	63.2	64.47	68.43	65.16	12.43	6.03	4.31	66.46 ( 9.18 - 481.23 )	66.45 ( 63.2 )	65.16 ( 12.43 )	6.03 ( 4.31 )	CARDIAC DISORDERS
PERITONSILLAR ABSCESS	1	4402	186	14628118	17.87	2.5	127.53	17.86	15.83	15.9	19.83	17.77	3.43	4.15	2.47	17.87 ( 2.5 - 127.53 )	17.86 ( 15.83 )	17.77 ( 3.43 )	4.15 ( 2.47 )	INFECTIONS AND INFESTATIONS
NOCTURNAL DYSPNOEA	1	4402	225	14628079	14.77	2.07	105.33	14.77	12.78	12.8	16.73	14.71	2.84	3.88	2.2	14.77 ( 2.07 - 105.33 )	14.77 ( 12.78 )	14.71 ( 2.84 )	3.88 ( 2.2 )	RESPIRATORY, THORACIC AND MEDIASTINAL DISORDERS
GASTROINTESTINAL PERFORATION	1	4402	801	14627503	4.15	0.58	29.49	4.15	2.39	2.19	6.11	4.14	0.8	2.05	0.38	4.15 ( 0.58 - 29.49 )	4.15 ( 2.39 )	4.14 ( 0.8 )	2.05 ( 0.38 )	GASTROINTESTINAL DISORDERS
HAEMORRHAGIC STROKE	1	4402	1010	14627294	3.29	0.46	23.38	3.29	1.59	1.33	5.25	3.29	0.64	1.72	0.05	3.29 ( 0.46 - 23.38 )	3.29 ( 1.59 )	3.29 ( 0.64 )	1.72 ( 0.05 )	NERVOUS SYSTEM DISORDERS
SUBDURAL HAEMATOMA	1	4402	2068	14626236	1.61	0.23	11.41	1.61	0.23	-0.35	3.57	1.61	0.31	0.68	-0.98	1.61 ( 0.23 - 11.41 )	1.61 ( 0.23 )	1.61 ( 0.31 )	0.68 ( -0.98 )	INJURY, POISONING AND PROCEDURAL COMPLICATIONS
BLOOD PRESSURE INADEQUATELY CONTROLLED	1	4402	623	14627681	5.33	0.75	37.93	5.33	3.51	3.37	7.29	5.33	1.03	2.41	0.74	5.33 ( 0.75 - 37.93 )	5.33 ( 3.51 )	5.33 ( 1.03 )	2.41 ( 0.74 )	VASCULAR DISORDERS
LUNG ABSCESS	1	4402	431	14627873	7.71	1.08	54.87	7.71	5.82	5.75	9.67	7.69	1.49	2.94	1.27	7.71 ( 1.08 - 54.87 )	7.71 ( 5.82 )	7.69 ( 1.49 )	2.94 ( 1.27 )	INFECTIONS AND INFESTATIONS
ADRENAL DISORDER	1	4402	499	14627805	6.66	0.94	47.38	6.66	4.8	4.7	8.62	6.65	1.29	2.73	1.06	6.66 ( 0.94 - 47.38 )	6.66 ( 4.8 )	6.65 ( 1.29 )	2.73 ( 1.06 )	ENDOCRINE DISORDERS
RASH PAPULAR	1	4402	3599	14624705	0.92	0.13	6.56	0.92	0.01	-1.04	2.88	0.92	0.18	-0.12	-1.78	0.92 ( 0.13 - 6.56 )	0.92 ( 0.01 )	0.92 ( 0.18 )	-0.12 ( -1.78 )	SKIN AND SUBCUTANEOUS TISSUE DISORDERS
COMPLICATION ASSOCIATED WITH DEVICE	1	4402	3862	14624442	0.86	0.12	6.11	0.86	0.02	-1.1	2.82	0.86	0.17	-0.22	-1.88	0.86 ( 0.12 - 6.11 )	0.86 ( 0.02 )	0.86 ( 0.17 )	-0.22 ( -1.88 )	GENERAL DISORDERS AND ADMINISTRATION SITE CONDITIONS
CARDIAC PACEMAKER INSERTION	1	4402	1031	14627273	3.22	0.45	22.91	3.22	1.53	1.26	5.18	3.22	0.62	1.69	0.02	3.22 ( 0.45 - 22.91 )	3.22 ( 1.53 )	3.22 ( 0.62 )	1.69 ( 0.02 )	SURGICAL AND MEDICAL PROCEDURES
UTERINE CANCER	1	4402	4563	14623741	0.73	0.1	5.17	0.73	0.1	-1.23	2.69	0.73	0.14	-0.46	-2.12	0.73 ( 0.1 - 5.17 )	0.73 ( 0.1 )	0.73 ( 0.14 )	-0.46 ( -2.12 )	NEOPLASMS BENIGN, MALIGNANT AND UNSPECIFIED (INCL CYSTS AND POLYPS)
SNAKE BITE	1	4402	18	14628286	184.62	24.64	1383.27	184.57	172.97	182.56	186.59	174.91	32.43	7.45	5.66	184.62 ( 24.64 - 1383.27 )	184.57 ( 172.97 )	174.91 ( 32.43 )	7.45 ( 5.66 )	INJURY, POISONING AND PROCEDURAL COMPLICATIONS
DYSPNOEA AT REST	1	4402	759	14627545	4.38	0.62	31.13	4.38	2.6	2.42	6.34	4.37	0.85	2.13	0.46	4.38 ( 0.62 - 31.13 )	4.38 ( 2.6 )	4.37 ( 0.85 )	2.13 ( 0.46 )	RESPIRATORY, THORACIC AND MEDIASTINAL DISORDERS
